# Supplementary material for: Nutrition Screening Tools and the Prediction of Clinical Outcomes among Chinese Hospitalized Gastrointestinal Disease Patients
Source: PLoS One. 2016 Aug 4;11(8):e0159436. doi: 10.1371/journal.pone.0159436 (PMC4973995; doi:10.1371/journal.pone.0159436)
Supplement: S1 Dataset — (XLS) [file pone.0159436.s001.xls]

## Sheet: <=35
code	gender1	age1	NRS score		SGA level		death	infectious complication	non-I complication	los	expense	Nu expense
49	1	18	5	1	2	1	1	0	0	25	15989	9568.23
304	1	18	5	1	1	0	0	0	0	10	2541.37	0
320	2	18	3	1	1	0	0	0	0	20	7833.16	83
17	1	19	0	0	1	0	0	0	0	4	668.53	0
35	2	19	5	1	3	1	0	0	0	55	35178.4	8872.8
146	2	19	3	1	1	0	0	0	0	27	20963.3	1437
324	2	19	2	0	2	1	0	0	0	22	10332.5	215
328	1	19	4	1	2	1	0	0	0	21	10104	950
1	2	20	4	1	2	1	0	0	0	16	35178.4	0
37	2	20	2	0	1	0	0	1	0	89	52199.5	7287
114	2	20	3	1	1	0	0	1	1	21	131996	13200
151	2	20	3	1	2	1	0	0	0	63	37869.7	12070
197	2	20	5	1	2	1	0	0	0	27	19805.8	670
303	1	20	2	0	2	1	0	0	0	31	9589.41	500
44	1	21	4	1	2	1	0	0	0	11	43278.4	143
141	1	21	3	1	1	0	0	0	0	17	9068.7	0
56	2	21	4	1	2	1	0	0	0	37	18485.8	6792.4
129	2	21	1	0	1	0	0	0	0	17	25768.6	0
74	1	22	2	0	1	0	0	0	0	36	22643.2	2258.5
115	1	22	5	1	2	1	0	1	0	40	44987.5	11735
212	1	22	4	1	2	1	0		0	29	29770.5	6990
255	1	22	5	1	3	1	0	1	0	38	22372.6	7690.8
331	1	22	0	0	1	0	0	1	0	23	4760.56	0
67	1	23	1	0	1	0	0	0	0	12	19535.8	0
161	1	23	5	1	2	1	0	0	0	24	20352.3	1630
83	2	23	4	1	2	1	0	0	0	22	9948.34	236.6
195	2	23	2	0	1	0	0	0	0	46	25720.8	4595
280	2	23	1	0	2	1	0	1	0	59	37049.5	848
97	1	24	5	1	1	0	0	0	0	22	8187.55	320
99	1	24	5	1	1	0	0	0	0	22	8187.55	152
242	1	24	4	1	1	0	0	1	0	7	18411.5	804
201	2	24	1	0	1	0	0	0	0	10	16607.2
218	2	24	4	1	2	1	0	0	0	23	14398.2	3590
250	2	25	4	1	2	1	0	0	0	8	3795.11	678
325	2	25	4	1	2	1	0	1	0	20	11872.8	6561
333	2	25	5	1	2	1	0	1		44	15136.2	568
214	1	26	4	1	1	0	0	0	0	30	15944.5	0
279	1	26	5	1	2	1	0	0	0	34	27126.4	2304.4
215	2	26	4	1	3	1	0	1	0	48	34249.6	11216
241	2	26	4	1	2	1	0	0	0	8	3671.69	450
68	1	27	5	1	2	1	0	0	0	34	13303.5	142.96
169	2	27	1	0	1	0	0	0	0	7	3685.07	0
95	1	28	2	0	1	0	0	0	0	14	6853.15	1947.16
235	1	28	1	0	1	0	0	0	0	1	1692.17	0
278	1	28	4	1	2	1	0	1	1	78	170515	18940
40	2	28	5	1	2	1	0	0	0	46	24671.3	2359.44
111	2	28	4	1	2	1	0	0	0	25	9582.31	0
79	1	29	4	1	1	0	0	0	0	31	61725.8	634.5
276	1	29	3	1	1	0	0	0	0	15	4446.46	0
123	2	29	3	1	1	0	0	0	0	18	36768.4	2032
143	2	29	4	1	1	0	0	0	0	2	12810	71.48
285	2	29	3	1	1	0	0	0	0	6	3348.37	0
41	1	30	4	1	2	1	0	0	0	76	33736.6	1922
316	2	30	4	1	1	0	0	0	0	11	5400.76	0
207	1	31	4	1	2	1	0	0	0	9	5094.45	0
16	2	31	4	1	2	1	0	0	0	46	64654.2	3660.48
59	2	32	4	1	1	0	0	0	0	77	97530.5	37993.5
87	1	33	4	1	1	0	0	0	0	19	27722.6	8098.5
178	2	33	1	0	1	0	0	0	0	10	6421.56	0
50	1	34	3	1	1	0	0	0	0	14	3638.94	0
275	1	34	4	1	2	1	0	0	0	5	10784.2	0
152	2	34	5	1	2	1	0	0	0	26	15674.5	929
232	2	34	4	1	2	1	0	0	0	16	11569	910
52	1	35	1	0	1	0	0	0	0	13	19779.3	142.96
170	1	35	2	0	1	0	0	0	0	13	25894.2	0
181	1	35	0	0	1	0	0	0	0	6	16177.7	62.9
53	2	35	3	1	2	1	0	1	0	23	55163.8	2841.8
159	2	35	5	1	1	0	0	1	1	10	18657.5	71.5
				50	105	34

## Sheet: >=65
code	gender1	age1	NRS score		SGA level		death	infectious complication	non-I complication	los	expense	Nu expense
127	1	66	2	0	2	1	0	0	0	10	1900.84	0
162	1	66	3	1	2	1	0	0	0	8	4587.55	0
209	1	66	1	0	2	1	0	1	0	31	19609.02	0
230	1	66	3	1	2	1	0	0	0	40	44003.12	7786
273	1	66	4	1	2	1	0	0	0	23	51345.77	6354
6	1	67	2	0	1	0	0	0	0	21	10732.8	0
88	1	67	1	0	1	0	0	0	0	25	18838.07	0
108	1	67	3	1	1	0	0	0	0	22	54946.08	0
116	1	67	1	0	1	0	0	0	0	25	20041.39	0
131	1	67	3	1	1	0	0	1	0	26	14119.03	2767
175	1	67	0	0	1	0	0	0	0	6	4753.37	0
290	1	68	3	1	2	1	0	0	0	7	3209.78	910
75	1	69	3	1	2	1	0	0	0	27	39657.47	0
221	1	69	2	0	2	1	0	0	0	13	6081.25	0
306	1	69	3	1	2	1	0	0	0	7	7069.57	0
329	1	69	4	1	2	1	0	0	0	3	3765.94	402
137	1	70	2	0	2	1	0	0	0	15	8032.6	0
160	1	70	2	0	1	0	0	0	0	48	27732.06	916
164	1	70	2	0	1	0	0	0	0	26	17357.55	210
188	1	70	4	1	2	1	1	1	1	14	86924.04	4212
219	1	70	5	1	2	1	0	0	0	43	47646.67	0
257	1	70	6	1	2	1	0	0	0	25	31458.81	15928
12	1	71	4	1	2	1	0	0	0	17	34731.64	0
72	1	71	5	1	1	0	0	0	0	29	49996.35	0
117	1	71	5	1	2	1	0	0	0	5	17866.14	0
147	1	71	1	0	1	0	0	0	0	9	20774.39	0
217	1	71	4	1	2	1	0	0	0	12	7251.53	780
238	1	71	6	1	3	1	0	1	0	15	13037.84	3100
243	1	71	5	1	1	0	0	1	0	23	20093.05	0
289	1	71	2	0	1	0	0	0	0	31	25244.41	0
145	1	72	4	1	1	0	0	0	0	13	13816.65	0
226	1	72	6	1	3	1	0	0	1	34	58032.32	14288
288	1	72	2	0	2	1	0	0	0	25	35567.89	5309
48	1	73	1	0	1	0	0	0	0	12	17607.06	0
90	1	73	0	0	1	0	0	0	0	16	19710.22	0
315	1	73	4	1	1	0	0	1	0	12	24770.92	0
321	1	73	1	0	1	0	0	0	0	20	16170.68	0
34	1	74	2	0	1	0	0	0	0	9	13833.06	0
204	1	74	5	1	2	1	0	0	0	33	41861.41	7040
236	1	74	3	1	2	1	0	0	0	13	21450.09	1340
252	1	74	4	1	2	1	0		1	57	153556.38	7286
140	1	75	0	0	1	0	0	1	0	6	13119.72	62
301	1	75	1	0	1	0	0	0	0	6	4651.68	0
2	1	76	3	1	1	0	0	0	1	36	38904.05	7226
51	1	76	2	0	1	0	0	0	0	11	4373.96	0
149	1	76	0	0	1	0	0	0	0	3	5668.91	0
166	1	76	6	1	3	1	1	1	1	34	116587.61	22287
287	1	76	2	0	1	0	0	0	0	12	15179.74	0
233	1	77	2	0	1	0	0	0	0	8	6444.10	0
309	1	77	2	0	1	0	0	1	0	20	21589.62	513
13	1	78	4	1	1	0	0	0	0	13	20232.16	0
107	1	78	6	1	2	1	0	0	0	10	11383.3	0
277	1	78	3	1	1	0	0	0	0	21	44581.53	2339
314	1	78	2	0	1	0	0	0	0	20	18495.19	0
7	1	79	6	1	1	0	0	0	0	7	5436.69	0
62	1	79	3	1	1	0	0	0	0	4	11256.5	0
205	1	79	4	1	2	1	0	0	0	20	10634.53	0
270	1	80	4	1	2	1	0	0	0	5	2544.82	0
25	1	81	2	0	1	0	0	0	0	13	4436.56	0
198	1	81	4	1	2	1	0	0	0	10	16517.2	0
125	1	82	3	1	2	1	0	0	0	5	3788	0
251	1	82	6	1	2	1	1	0	0	15	7460.47	426
154	1	83	5	1	1	0	0	0	0	8	43057.07	4063
3	1	86	6	1	3	1	0	0	0	15	7101.75	70.0
84	1	86	3	1	2	1	0	0	0	4	11224.25	0
118	1	86	5	1	1	0	0	0	0	4	10533.92	0
60	2	66	1	0	1	0	0	0	0	14	7432.25	1345.22
105	2	66	4	1	1	0	0	0	0	27	23697.4	63
138	2	66	3	1	2	1	0	0	0	15	3435.6	545
294	2	66	3	1	2	1	0	0	0	26	14085.95	2552
0	2	68	1	0	1	0	0	0	0	12	7887.57	0
89	2	69	3	1	1	0	0	0	0	21	13380.04	134
91	2	69	0	0	1	0	0	0	0	18	35158.45	4218.4
104	2	69	3	1	2	1	0	1	0	73	207931.89	20550
132	2	69	1	0	1	0	0	0	0	5	3892.33	0
136	2	69	5	1	1	0	0	1	1	17	67884.86	0
150	2	69	5	1	2	1	0	0	0	13	8186.51	0
93	2	70	2	0	2	1	0	0	0	12	8154.03	0
240	2	70	2	0	1	0	0	0	0	6	5694.75	0
9	2	71	5	1	2	1	0	0	0	15	7101.78	140
36	2	71	2	0	1	0	0	1	0	78	137189.16	9786
142	2	71	5	1	2	1	0	0	0	9	13006.63	71.5
274	2	71	1	0	1	0	0	0	0	9	7865.34	0
76	2	72	4	1	1	0	0	0	0	8	13299.97	0
254	2	72	2	0	1	0	0	0	0	22	31796.04	4581
284	2	72	5	1	2	1	0	0	0	47	59811.83	12892
122	2	75	4	1	1	0	0	0	0	1	1718.58	0
323	2	75	5	1	1	0	0	1	0	15	10590.77	0
64	2	76	3	1	2	1	0	0	0	7	5730.32	71.48
203	2	76	5	1	2	1	0	0	0	11	5064.24	71
206	2	76	2	0	1	0	0	1	0	11	14762.54	0
269	2	76	3	1	2	1	0	0	0	17	7343.26	0
155	2	77	4	1	2	1	0	0	0	7	7969.03	0
298	2	77	4	1	2	1	0	1	0	3	4410.73	0
322	2	77	1	0	1	0	0	0	0	9	4466.52	426
42	2	78	5	1	3	1	0	0	0	26	24808.69	71.48
172	2	79	4	1	2	1	0	0	0	6	13016.25	0
73	2	80	2	0	1	0	0	1	1	34	45194.70	370
4	2	82	4	1	2	1	1	0	0	21	28113.17	0
300	2	82	3	1	2	1	0	0	0	57	26540.0	7746
302	2	83	5	1	2	1	0	0	0	27	11893.35	0
249	2	86	3	1	2	1	1	0	0	32	21035.46	1846
				64		51

## Sheet: logLOS
code	gender1	age1		NRS score		SGA level		infectious complication	non-I complication	los	logLOS	expense	logCOST
304	0	18	1	5	1	1	0	0	0	10	2.30259	2541.37	7.84046	0
320	1	18	1	3	1	1	0	0	0	20	2.99573	7833.16	8.96612	1
17	0	19	1	0	0	1	0	0	0	4	1.38629	668.53	6.50508	0
328	0	19	1	4	1	2	1	1	0	21	3.04452	10104	9.22069	1
35	1	19	1	5	1	3	1	0	0	55	4.00733	35178.4	10.4682	1
146	1	19	1	3	1	1	0	0	0	27	3.29584	20963.3	9.95053	1
324	1	19	1	2	0	2	1	0	0	22	3.09104	10332.5	9.24305	1
303	0	20	1	2	0	2	1	1	0	31	3.43399	9589.41	9.16841	1
1	1	20	1	4	1	2	1	0	0	16	2.77259	35178.4	10.4682	1
37	1	20	1	2	0	1	0	1	0	89	4.48864	52199.5	10.8628	1
114	1	20	1	3	1	1	0	1	1	21	3.04452	131996	11.7905	1	≥
151	1	20	1	3	1	2	1	0	0	63	4.14313	37869.7	10.5419	1
197	1	20	1	5	1	2	1	0	0	27	3.29584	19805.8	9.89373	1
44	0	21	1	4	1	2	1	0	0	11	2.3979	43278.4	10.6754	0
141	0	21	1	3	1	1	0	1	0	17	2.83321	9068.7	9.11258	1
56	1	21	1	4	1	2	1	0	0	37	3.61092	18485.8	9.82476	1
129	1	21	1	1	0	1	0	0	0	17	2.83321	25768.6	10.1569	1
74	0	22	1	2	0	1	0	0	0	36	3.58352	22643.2	10.0276	1
115	0	22	1	5	1	2	1	1	0	40	3.68888	44987.5	10.7141	1
212	0	22	1	4	1	2	1	0	0	29	3.3673	29770.5	10.3013	1
255	0	22	1	5	1	3	1	1	0	38	3.63759	22372.6	10.0156	1
331	0	22	1	0	0	1	0	1	0	23	3.13549	4760.56	8.46812	1
67	0	23	1	1	0	1	0	0	0	12	2.48491	19535.8	9.88001	0
161	0	23	1	5	1	2	1	0	0	24	3.17805	20352.3	9.92095	1
83	1	23	1	4	1	2	1	0	0	22	3.09104	9948.34	9.20516	1
195	1	23	1	2	0	1	0	0	0	46	3.82864	25720.8	10.1551	1
280	1	23	1	1	0	2	1	1	0	59	4.07754	37049.5	10.52	1
97	0	24	1	5	1	1	0	0	0	22	3.09104	8187.55	9.01037	1
99	0	24	1	5	1	1	0	0	0	22	3.09104	8187.55	9.01037	1
242	0	24	1	4	1	1	0	1	0	7	1.94591	18411.5	9.82073	0
201	1	24	1	1	0	1	0	0	0	10	2.30259	16607.2	9.71759	0
218	1	24	1	4	1	2	1	0	0	23	3.13549	14398.2	9.57486	1
250	1	25	1	4	1	2	1	0	0	8	2.07944	3795.11	8.24147	0
325	1	25	1	4	1	2	1	1	0	20	2.99573	11872.8	9.382	1
333	1	25	1	5	1	2	1	1	0	44	3.78419	15136.2	9.62485	1
214	0	26	1	4	1	1	0	0	0	30	3.4012	15944.5	9.67687	1
279	0	26	1	5	1	2	1	0	0	34	3.52636	27126.4	10.2083	1
215	1	26	1	4	1	3	1	1	0	48	3.8712	34249.6	10.4414	1
241	1	26	1	4	1	2	1	0	0	8	2.07944	3671.69	8.20841	0
68	0	27	1	5	1	2	1	0	0	34	3.52636	13303.5	9.49578	1
169	1	27	1	1	0	1	0	0	0	7	1.94591	3685.07	8.21204	0
95	0	28	1	2	0	1	0	0	0	14	2.63906	6853.15	8.83246	0
235	0	28	1	1	0	1	0	0	0	1	0	1692.17	7.43377	0
278	0	28	1	4	1	2	1	1	1	78	4.35671	170515	12.0466	1
40	1	28	1	5	1	2	1	0	0	46	3.82864	24671.3	10.1134	1
111	1	28	1	4	1	2	1	0	0	25	3.21888	9582.31	9.16767	1
79	0	29	1	4	1	1	0	1	0	31	3.43399	61725.8	11.0305	1
276	0	29	1	3	1	1	0	1	0	15	2.70805	4446.46	8.39986	0
123	1	29	1	3	1	1	0	0	0	18	2.89037	36768.4	10.5124	1
143	1	29	1	4	1	1	0	0	0	2	0.693147	12810	9.45798	0
285	1	29	1	3	1	1	0	0	0	6	1.79176	3348.37	8.11623	0
41	0	30	1	4	1	2	1	1	0	76	4.33073	33736.6	10.4263	1
316	1	30	1	4	1	1	0	1	0	11	2.3979	5400.76	8.59429	0
207	0	31	1	4	1	2	1	0	0	9	2.19722	5094.45	8.53591	0
16	1	31	1	4	1	2	1	0	0	46	3.82864	64654.2	11.0768	1
59	1	32	1	4	1	1	0	0	0	77	4.34381	97530.5	11.4879	1
87	0	33	1	4	1	1	0	0	0	19	2.94444	27722.6	10.23	1
178	1	33	1	1	0	1	0	0	0	10	2.30259	6421.56	8.76742	0
50	0	34	1	3	1	1	0	0	0	14	2.63906	3638.94	8.19945	0
275	0	34	1	4	1	2	1	0	0	5	1.60944	10784.2	9.28584	0
152	1	34	1	5	1	2	1	0	0	26	3.2581	15674.5	9.65979	1
232	1	34	1	4	1	2	1	0	0	16	2.77259	11569	9.35608	1
52	0	35	1	1	0	1	0	0	0	13	2.56495	19779.3	9.89239	0
170	0	35	1	2	0	1	0	0	0	13	2.56495	25894.2	10.1618	0
181	0	35	1	0	0	1	0	0	0	6	1.79176	16177.7	9.69139	0
53	1	35	1	3	1	2	1	1	0	23	3.13549	55163.8	10.9181	1
159	1	35	1	5	1	1	0	0	1	10	2.30259	18657.5	9.834	0
69	0	36	2	2	0	1	0	0	0	12	2.48491	1516.04	7.32386	0
112	0	36	2	4	1	1	0	0	0	15	2.70805	11648	9.36289	0
305	0	36	2	0	0	1	0	0	0	4	1.38629	2560.81	7.84808	0
46	1	36	2	3	1	2	1	0	0	20	2.99573	7642.15	8.94143	1
262	1	36	2	1	0	1	0	0	0	37	3.61092	33300.7	10.4133	1
54	0	37	2	2	0	1	0	0	0	22	3.09104	9655.66	9.1753	1
144	0	37	2	3	1	1	0	1	0	6	1.79176	13434.7	9.50559	0
208	0	38	2	4	1	2	1	1	0	42	3.73767	47904	10.777	1
234	0	39	2	3	1	2	1	0	0	18	2.89037	10300.4	9.23994	1
296	1	39	2	4	1	2	1	1	0	128	4.85203	92472.8	11.4347	1
135	0	40	2	1	0	2	1	1	0	83	4.41884	146714	11.8962	1
313	0	40	2	3	1	2	1	1	0	25	3.21888	8245.97	9.01748	1
165	1	40	2	2	0	1	0	0	0	42	3.73767	24466.8	10.1051	1
297	1	40	2	3	1	2	1	0	0	37	3.61092	10695.2	9.27755	1
70	0	41	2	1	0	1	0	1	0	49	3.89182	54645.6	10.9086	1
100	0	41	2	3	1	1	0	0	0	22	3.09104	18171.7	9.80762	1
283	0	41	2	0	0	1	0	0	0	6	1.79176	3077.1	8.03174	0
133	1	41	2	0	0	1	0	0	0	9	2.19722	7863.77	8.97002	0
202	1	41	2	4	1	2	1	0	0	31	3.43399	10995	9.3052	1
106	0	42	2	3	1	2	1	0	0	13	2.56495	7488.86	8.92117	0
310	0	42	2	1	0	1	0	0	0	20	2.99573	21589.6	9.97997	1
173	1	42	2	1	0	1	0	0	0	13	2.56495	4691	8.4534	0
263	1	42	2	0	0	2	1	1	0	15	2.70805	5981.46	8.69642	0
182	0	43	2	2	0	1	0	0	0	19	2.94444	16506.6	9.71152	1
244	0	43	2	5	1	2	1	1	0	62	4.12713	170867	12.0486	1
196	1	43	2	1	0	1	0	0	0	29	3.3673	8465.56	9.04376	1
11	0	44	2	3	1	1	0	0	0	15	2.70805	7101.78	8.8681	0
66	0	44	2	5	1	1	0	0	0	42	3.73767	28554.4	10.2596	1
295	0	44	2	3	1	1	0	0	0	6	1.79176	10741	9.28183	0
31	1	44	2	5	1	2	1	0	0	23	3.13549	48791.1	10.7953	1
101	1	44	2	3	1	1	0	1	0	21	3.04452	4851.51	8.48705	1
281	0	45	2	4	1	1	0	0	0	3	1.09861	2851.21	7.9555	0
28	0	46	2	2	0	2	1	0	0	25	3.21888	15141.9	9.62522	1
134	0	46	2	3	1	1	0	0	0	38	3.63759	70649.3	11.1655	1
189	0	46	2	3	1	1	0	0	0	21	3.04452	13530	9.51267	1
330	0	46	2	2	0	1	0	0	0	55	4.00733	35736.8	10.4839	1
193	1	46	2	1	0	1	0	0	0	11	2.3979	4158.48	8.3329	0
256	1	46	2	1	0	1	0	0	0	5	1.60944	2842.9	7.95258	0
271	1	46	2	2	0	1	0	0	0	16	2.77259	4867.12	8.49026	1
311	1	46	2	2	0	1	0	0	0	4	1.38629	3557.26	8.17675	0
332	1	46	2	1	0	1	0	1	0	23	3.13549	7811.28	8.96332	1
167	0	47	2	2	0	1	0	0	0	14	2.63906	2526.63	7.83464	0
185	0	47	2	3	1	2	1	0	0	19	2.94444	18545.3	9.82797	1
267	0	47	2	4	1	3	1	1	0	10	2.30259	2901.21	7.97288	0
307	0	47	2	4	1	3	1	0	0	53	3.97029	50266.4	10.8251	1
319	0	47	2	4	1	2	1	1	0	75	4.31749	95996.9	11.4721	1
183	1	47	2	3	1	2	1	0	0	21	3.04452	20905.8	9.94778	1
261	1	47	2	1	0	1	0	0	0	51	3.93183	25783.3	10.1575	1
61	0	48	2	4	1	2	1	0	0	7	1.94591	30523.2	10.3262	0
80	0	48	2	1	0	1	0	0	0	2	0.693147	2683.93	7.89504	0
121	0	48	2	3	1	2	1	0	0	26	3.2581	64440.9	11.0735	1
174	0	48	2	5	1	2	1	0	0	17	2.83321	14467.9	9.57969	1
77	1	48	2	3	1	1	0	0	0	6	1.79176	4924.89	8.50206	0
102	1	48	2	2	0	1	0	1	0	72	4.27667	54439.5	10.9048	1
171	1	48	2	3	1	1	0	0	0	35	3.55535	44504.3	10.7033	1
39	0	49	2	5	1	1	0	0	0	30	3.4012	6089.98	8.7144	1
119	0	49	2	3	1	2	1	0	0	16	2.77259	10889.1	9.29552	1
19	1	49	2	0	0	1	0	0	0	23	3.13549	7719.18	8.95146	1
43	1	49	2	1	0	1	0	0	0	15	2.70805	7707.42	8.94994	0
291	1	49	2	4	1	2	1	0	0	29	3.3673	21222.5	9.96282	1
293	1	49	2	4	1	2	1	1	0	49	3.89182	68066.2	11.1282	1
103	0	50	2	3	1	2	1	1	0	46	3.82864	54093.5	10.8985	1
200	0	50	2	4	1	2	1	0	0	12	2.48491	12220.8	9.41089	0
239	0	50	2	4	1	2	1	0	0	20	2.99573	7081.04	8.86518	1
253	0	50	2	5	1	2	1	1	0	53	3.97029	82629	11.3221	1
282	0	50	2	1	0	1	0	0	0	13	2.56495	4615.36	8.43715	0
163	1	50	2	0	0	1	0	0	0	6	1.79176	3398.37	8.13105	0
228	1	50	2	1	0	1	0	1	0	22	3.09104	39876.9	10.5936	1
120	0	51	3	3	1	1	0	1	0	105	4.65396	112003	11.6263	1
153	0	51	3	3	1	1	0	0	0	33	3.49651	15384.7	9.64113	1
210	0	51	3	1	0	1	0	1	0	17	2.83321	26808.1	10.1965	1
63	1	51	3	1	0	1	0	0	0	5	1.60944	15690.3	9.6608	0
224	1	51	3	5	1	2	1	1	0	81	4.39445	91568.1	11.4248	1
318	1	51	3	4	1	2	1	0	0	18	2.89037	6953.16	8.84695	1
23	0	52	3	5	1	1	0	0	0	21	3.04452	36159.1	10.4957	1
78	0	52	3	2	0	1	0	0	0	7	1.94591	3844.05	8.25428	0
260	0	52	3	4	1	2	1	0	0	7	1.94591	3620.03	8.19424	0
14	1	52	3	2	0	1	0	0	0	7	1.94591	1007.28	6.91501	0
18	1	52	3	1	0	1	0	0	0	28	3.3322	23268.2	10.0548	1
139	1	52	3	5	1	1	0	1	0	24	3.17805	17304.2	9.75871	1
192	1	52	3	5	1	2	1	1	0	48	3.8712	47179	10.7617	1
292	1	52	3	2	0	2	1	0	0	32	3.46574	23897.8	10.0815	1
30	0	53	3	0	0	1	0	0	0	9	2.19722	5821.43	8.6693	0
55	0	53	3	1	0	1	0	0	0	9	2.19722	3700.49	8.21622	0
179	0	53	3	5	1	3	1	0	0	40	3.68888	19414	9.87375	1
213	0	53	3	2	0	1	0	0	0	20	2.99573	7890.41	8.9734	1
223	0	53	3	4	1	1	0	0	1	2	0.693147	23703.4	10.0734	0
265	0	53	3	3	1	2	1	0	0	17	2.83321	8559.5	9.0548	1
194	1	53	3	1	0	1	0	1	0	38	3.63759	15683	9.66033	1
86	0	54	3	4	1	2	1	0	0	46	3.82864	56313.9	10.9387	1
184	0	54	3	3	1	2	1	0	0	5	1.60944	4596.91	8.43314	0
191	0	54	3	3	1	2	1	0	0	15	2.70805	6126.03	8.7203	0
225	0	54	3	1	0	1	0	0	0	7	1.94591	4846.94	8.4861	0
266	0	54	3	4	1	2	1	0	0	49	3.89182	51745.3	10.8541	1
20	1	54	3	1	0	1	0	0	0	10	2.30259	5190	8.55449	0
24	1	54	3	6	1	3	1	0	0	10	2.30259	26242.9	10.1751	0
29	1	54	3	0	0	1	0	0	0	8	2.07944	18998.8	9.85213	0
45	1	54	3	1	0	1	0	0	0	39	3.66356	46570.8	10.7487	1
27	0	55	3	1	0	1	0	0	0	11	2.3979	4109.14	8.32097	0
47	0	55	3	0	0	1	0	0	0	20	2.99573	9289.67	9.13666	1
128	0	55	3	3	1	2	1	0	0	23	3.13549	7019.81	8.85649	1
15	1	55	3	0	0	1	0	0	0	15	2.70805	7101.78	8.8681	0
216	1	55	3	4	1	1	0	1	0	80	4.38203	66212.4	11.1006	1
258	1	55	3	1	0	1	0	0	0	10	2.30259	3388.67	8.12819	0
22	0	56	3	4	1	2	1	0	1	66	4.18965	188848	12.1487	1
33	0	56	3	0	0	1	0	0	0	9	2.19722	13558.1	9.51474	0
157	0	56	3	0	0	1	0	0	0	11	2.3979	10606.1	9.26918	0
220	0	56	3	4	1	2	1	1	0	14	2.63906	8102.48	8.99993	0
229	0	56	3	0	0	1	0	0	0	4	1.38629	10015.7	9.21191	0
231	0	56	3	0	0	1	0	0	0	7	1.94591	4728.07	8.46127	0
248	0	56	3	3	1	2	1	0	0	13	2.56495	6924.51	8.84282	0
268	0	56	3	4	1	1	0	0	0	34	3.52636	15769.9	9.66586	1
32	1	56	3	4	1	2	1	0	0	14	2.63906	9300.44	9.13782	0
156	1	56	3	4	1	1	0	0	0	6	1.79176	4656.98	8.44612	0
272	1	56	3	1	0	1	0	0	0	11	2.3979	6948.07	8.84622	0
38	0	57	3	1	0	1	0	0	0	22	3.09104	106703	11.5778	1
94	0	57	3	0	0	1	0	1	0	16	2.77259	9134	9.11976	1
126	0	57	3	1	0	1	0	0	0	8	2.07944	6685.43	8.80769	0
177	0	57	3	0	0	1	0	0	0	7	1.94591	15784.5	9.66678	0
186	0	57	3	0	0	1	0	0	0	9	2.19722	5776.5	8.66155	0
308	0	57	3	2	0	2	1	0	0	41	3.71357	63575.9	11.06	1
10	1	57	3	0	0	1	0	0	0	7	1.94591	3300.2	8.10174	0
85	1	57	3	0	0	1	0	0	0	21	3.04452	7653.61	8.94293	1
237	1	57	3	3	1	1	0	1	0	24	3.17805	16694.9	9.72286	1
312	1	57	3	4	1	2	1	0	0	18	2.89037	9997.27	9.21007	1
317	1	57	3	1	0	1	0	0	0	14	2.63906	5567.32	8.62467	0
326	1	57	3	3	1	2	1	1	0	20	2.99573	12291.9	9.41669	1
168	0	58	3	2	0	1	0	0	0	8	2.07944	2650.99	7.88269	0
176	0	58	3	3	1	1	0	1	0	26	3.2581	34783.7	10.4569	1
286	0	58	3	4	1	2	1	1	0	33	3.49651	19494.2	9.87787	1
57	1	58	3	1	0	1	0	0	0	36	3.58352	13110.3	9.48115	1
211	1	58	3	2	0	2	1	0	0	42	3.73767	38648.4	10.5623	1
247	1	58	3	3	1	2	1	1	0	69	4.23411	55184.3	10.9184	1
130	0	59	3	5	1	2	1	0	0	55	4.00733	58625	10.9789	1
26	1	59	3	2	0	2	1	0	0	33	3.49651	16526.5	9.71272	1
96	1	59	3	1	0	1	0	1	0	95	4.55388	92384.6	11.4337	1
264	1	59	3	4	1	2	1	1	0	14	2.63906	11355.2	9.33743	0
148	0	60	3	1	0	1	0	0	0	3	1.09861	2511.99	7.82883	0
246	0	60	3	1	0	1	0	0	0	19	2.94444	26369.7	10.18	1
5	1	60	3	1	0	2	1	0	0	20	2.99573	31788	10.3668	1
65	1	60	3	0	0	1	0	0	0	22	3.09104	31529.4	10.3587	1
8	0	61	3	1	0	2	1	0	0	11	2.3979	7392.45	8.90821	0
327	0	61	3	1	0	1	0	1	0	22	3.09104	20309.5	9.91884	1
71	1	61	3	0	0	1	0	0	0	11	2.3979	7146.95	8.87444	0
82	1	61	3	1	0	1	0	0	0	23	3.13549	45479.9	10.725	1
124	1	61	3	0	0	1	0	0	0	26	3.2581	38774.1	10.5655	1
58	0	62	3	3	1	2	1	0	0	16	2.77259	20368.5	9.92174	1
199	0	62	3	4	1	3	1	1	0	82	4.40672	75081	11.2263	1
158	1	62	3	0	0	1	0	0	0	6	1.79176	6732.82	8.81475	0
92	0	63	3	1	0	1	0	0	0	22	3.09104	17627.6	9.77722	1
113	1	63	3	3	1	1	0	0	0	20	2.99573	15080.2	9.62114	1
222	1	63	3	1	0	1	0	0	0	20	2.99573	22555.6	10.0237	1
98	0	64	3	3	1	1	0	0	0	8	2.07944	4729.19	8.46151	0
190	0	64	3	4	1	3	1	0	0	49	3.89182	34483.6	10.4482	1
245	0	64	3	4	1	2	1	0	0	22	3.09104	28278.6	10.2499	1
180	1	64	3	3	1	2	1	0	0	44	3.78419	23290.9	10.0558	1
81	0	65	3	1	0	1	0	0	0	15	2.70805	5824.17	8.66977	0
299	0	65	3	4	1	2	1	1	0	27	3.29584	11893.4	9.38373	1
21	1	65	3	4	1	1	0	0	0	26	3.2581	7144.09	8.87404	1
187	1	65	3	5	1	3	1	1	0	9	2.19722	5776.5	8.66155	0
127	0	66	4	2	0	2	1	0	0	10	2.30259	1900.84	7.55005	0
162	0	66	4	3	1	2	1	0	0	8	2.07944	4587.55	8.4311	0
209	0	66	4	1	0	2	1	1	0	31	3.43399	19609	9.88374	1
230	0	66	4	3	1	2	1	0	0	40	3.68888	44003.1	10.692	1
273	0	66	4	4	1	2	1	0	0	23	3.13549	51345.8	10.8463	1
60	1	66	4	1	0	1	0	0	0	14	2.63906	7432.25	8.91358	0
105	1	66	4	4	1	1	0	0	0	27	3.29584	23697.4	10.0731	1
138	1	66	4	3	1	2	1	1	0	15	2.70805	3435.6	8.14195	0
294	1	66	4	3	1	2	1	0	0	26	3.2581	14086	9.55293	1
6	0	67	4	2	0	1	0	0	0	21	3.04452	10732.8	9.28106	1
88	0	67	4	1	0	1	0	0	0	25	3.21888	18838.1	9.84364	1
108	0	67	4	3	1	1	0	0	0	22	3.09104	54946.1	10.9141	1
116	0	67	4	1	0	1	0	0	0	25	3.21888	20041.4	9.90555	1
131	0	67	4	3	1	1	0	1	0	26	3.2581	14119	9.55528	1
175	0	67	4	0	0	1	0	0	0	6	1.79176	4753.37	8.46661	0
290	0	68	4	3	1	2	1	0	0	7	1.94591	3209.78	8.07396	0
0	1	68	4	1	0	1	0	0	0	12	2.48491	7887.57	8.97304	0
75	0	69	4	3	1	2	1	0	0	27	3.29584	39657.5	10.588	1
221	0	69	4	2	0	2	1	0	0	13	2.56495	6081.25	8.71297	0
306	0	69	4	3	1	2	1	1	0	7	1.94591	7069.57	8.86355	0
329	0	69	4	4	1	2	1	0	0	3	1.09861	3765.94	8.23375	0
89	1	69	4	3	1	1	0	0	0	21	3.04452	13380	9.50152	1
91	1	69	4	0	0	1	0	0	0	18	2.89037	35158.4	10.4676	1
104	1	69	4	3	1	2	1	1	0	73	4.29046	207932	12.245	1
132	1	69	4	1	0	1	0	0	0	5	1.60944	3892.33	8.26676	0
136	1	69	4	5	1	1	0	1	1	17	2.83321	67884.9	11.1256	1
150	1	69	4	5	1	2	1	0	0	13	2.56495	8186.51	9.01024	0
137	0	70	4	2	0	2	1	0	0	15	2.70805	8032.6	8.99126	0
160	0	70	4	2	0	1	0	0	0	48	3.8712	27732.1	10.2303	1
164	0	70	4	2	0	1	0	0	0	26	3.2581	17357.5	9.76178	1
219	0	70	4	5	1	2	1	0	0	43	3.7612	47646.7	10.7716	1
257	0	70	4	6	1	2	1	0	0	25	3.21888	31458.8	10.3564	1
93	1	70	4	2	0	2	1	0	0	12	2.48491	8154.03	9.00627	0
240	1	70	4	2	0	1	0	0	0	6	1.79176	5694.75	8.6473	0
12	0	71	4	4	1	2	1	0	0	17	2.83321	34731.6	10.4554	1
72	0	71	4	5	1	1	0	0	0	29	3.3673	49996.3	10.8197	1
117	0	71	4	5	1	2	1	0	0	5	1.60944	17866.1	9.79066	0
147	0	71	4	1	0	1	0	0	0	9	2.19722	20774.4	9.94148	0
217	0	71	4	4	1	2	1	0	0	12	2.48491	7251.53	8.88897	0
238	0	71	4	6	1	3	1	1	0	15	2.70805	13037.8	9.47561	0
243	0	71	4	5	1	1	0	1	0	23	3.13549	20093	9.90813	1
289	0	71	4	2	0	1	0	0	0	31	3.43399	25244.4	10.1364	1
9	1	71	4	5	1	2	1	0	0	15	2.70805	7101.78	8.8681	0
36	1	71	4	2	0	1	0	1	0	78	4.35671	137189	11.8291	1
142	1	71	4	5	1	2	1	0	0	9	2.19722	13006.6	9.47321	0
274	1	71	4	1	0	1	0	0	0	9	2.19722	7865.34	8.97022	0
145	0	72	4	4	1	1	0	0	0	13	2.56495	13816.6	9.53363	0
226	0	72	4	6	1	3	1	1	1	34	3.52636	58032.3	10.9688	1
288	0	72	4	2	0	2	1	0	0	25	3.21888	35567.9	10.4792	1
76	1	72	4	4	1	1	0	0	0	8	2.07944	13300	9.49552	0
254	1	72	4	2	0	1	0	0	0	22	3.09104	31796	10.3671	1
284	1	72	4	5	1	2	1	0	0	47	3.85015	59811.8	10.999	1
48	0	73	4	1	0	1	0	0	0	12	2.48491	17607.1	9.77606	0
90	0	73	4	0	0	1	0	0	0	16	2.77259	19710.2	9.88889	1
315	0	73	4	4	1	1	0	1	0	12	2.48491	24770.9	10.1174	0
321	0	73	4	1	0	1	0	0	0	20	2.99573	16170.7	9.69096	1
34	0	74	4	2	0	1	0	0	0	9	2.19722	13833.1	9.53482	0
204	0	74	4	5	1	2	1	0	0	33	3.49651	41861.4	10.6421	1
236	0	74	4	3	1	2	1	0	0	13	2.56495	21450.1	9.97348	0
252	0	74	4	4	1	2	1	1	1	57	4.04305	153556	11.9418	1
140	0	75	4	0	0	1	0	1	0	6	1.79176	13119.7	9.48187	0
301	0	75	4	1	0	1	0	0	0	6	1.79176	4651.68	8.44498	0
122	1	75	4	4	1	1	0	0	0	1	0	1718.58	7.44925	0
323	1	75	4	5	1	1	0	1	0	15	2.70805	10590.8	9.26774	0
2	0	76	4	3	1	1	0	0	1	36	3.58352	38904.1	10.5689	1
51	0	76	4	2	0	1	0	0	0	11	2.3979	4373.96	8.38342	0
149	0	76	4	0	0	1	0	0	0	3	1.09861	5668.91	8.64275	0
287	0	76	4	2	0	1	0	0	0	12	2.48491	15179.7	9.62772	0
64	1	76	4	3	1	2	1	0	0	7	1.94591	5730.32	8.65353	0
203	1	76	4	5	1	2	1	0	0	11	2.3979	5064.24	8.52996	0
206	1	76	4	2	0	1	0	1	0	11	2.3979	14762.5	9.59985	0
269	1	76	4	3	1	2	1	0	0	17	2.83321	7343.26	8.90154	1
233	0	77	4	2	0	1	0	0	0	8	2.07944	6444.1	8.77092	0
309	0	77	4	2	0	1	0	1	0	20	2.99573	21589.6	9.97997	1
155	1	77	4	4	1	2	1	0	0	7	1.94591	7969.03	8.98332	0
298	1	77	4	4	1	2	1	1	0	3	1.09861	4410.73	8.3918	0
322	1	77	4	1	0	1	0	0	0	9	2.19722	4466.52	8.40436	0
13	0	78	4	4	1	1	0	0	0	13	2.56495	20232.2	9.91503	0
107	0	78	4	6	1	2	1	0	0	10	2.30259	11383.3	9.3399	0
277	0	78	4	3	1	1	0	0	0	21	3.04452	44581.5	10.7051	1
314	0	78	4	2	0	1	0	0	0	20	2.99573	18495.2	9.82527	1
42	1	78	4	5	1	3	1	0	0	26	3.2581	24808.7	10.1189	1
7	0	79	4	6	1	1	0	0	0	7	1.94591	5436.69	8.60093	0
62	0	79	4	3	1	1	0	0	0	4	1.38629	11256.5	9.3287	0
205	0	79	4	4	1	2	1	0	0	20	2.99573	10634.5	9.27186	1
172	1	79	4	4	1	2	1	0	0	6	1.79176	13016.2	9.47395	0
270	0	80	4	4	1	2	1	0	0	5	1.60944	2544.82	7.84182	0
73	1	80	4	2	0	1	0	1	1	34	3.52636	45194.7	10.7187	1
25	0	81	4	2	0	1	0	0	0	13	2.56495	4436.56	8.39763	0
198	0	81	4	4	1	2	1	0	0	10	2.30259	16517.2	9.71216	0
125	0	82	4	3	1	2	1	0	0	5	1.60944	3788	8.23959	0
251	0	82	4	6	1	2	1	1	0	15	2.70805	7460.47	8.91737	0
4	1	82	4	4	1	2	1	1	0	21	3.04452	28113.2	10.244	1
300	1	82	4	3	1	2	1	0	0	57	4.04305	26540	10.1864	1
154	0	83	4	5	1	1	0	0	0	8	2.07944	43057.1	10.6703	0
302	1	83	4	5	1	2	1	0	0	27	3.29584	11893.4	9.38373	1
3	0	86	4	6	1	3	1	0	0	15	2.70805	7101.75	8.8681	0
84	0	86	4	3	1	2	1	0	0	4	1.38629	11224.2	9.32583	0
118	0	86	4	5	1	1	0	0	0	4	1.38629	10533.9	9.26236	0
249	1	86	4	3	1	2	1	1	0	32	3.46574	21035.5	9.95396	1
										23.4312
										19.375

## Sheet: logcost
code	gender1	age1		NRS score		SGA level		infectious complication	non-I complication	los	logLOS	expense	logCOST
49	0	18	1	5	1	2	1	1	0	25	3.21888	15989	9.67966
304	0	18	1	5	1	1	0	0	0	10	2.30259	2541.37	7.84046
320	1	18	1	3	1	1	0	0	0	20	2.99573	7833.16	8.96612
17	0	19	1	0	0	1	0	0	0	4	1.38629	668.53	6.50508
328	0	19	1	4	1	2	1	1	0	21	3.04452	10104	9.22069
35	1	19	1	5	1	3	1	0	0	55	4.00733	35178.4	10.4682
146	1	19	1	3	1	1	0	0	0	27	3.29584	20963.3	9.95053
324	1	19	1	2	0	2	1	0	0	22	3.09104	10332.5	9.24305
303	0	20	1	2	0	2	1	1	0	31	3.43399	9589.41	9.16841
1	1	20	1	4	1	2	1	0	0	16	2.77259	35178.4	10.4682
37	1	20	1	2	0	1	0	1	0	89	4.48864	52199.5	10.8628
114	1	20	1	3	1	1	0	1	1	21	3.04452	131996	11.7905
151	1	20	1	3	1	2	1	0	0	63	4.14313	37869.7	10.5419
197	1	20	1	5	1	2	1	0	0	27	3.29584	19805.8	9.89373
44	0	21	1	4	1	2	1	0	0	11	2.3979	43278.4	10.6754
141	0	21	1	3	1	1	0	1	0	17	2.83321	9068.7	9.11258
56	1	21	1	4	1	2	1	0	0	37	3.61092	18485.8	9.82476
129	1	21	1	1	0	1	0	0	0	17	2.83321	25768.6	10.1569
74	0	22	1	2	0	1	0	0	0	36	3.58352	22643.2	10.0276
115	0	22	1	5	1	2	1	1	0	40	3.68888	44987.5	10.7141
212	0	22	1	4	1	2	1	0	0	29	3.3673	29770.5	10.3013
255	0	22	1	5	1	3	1	1	0	38	3.63759	22372.6	10.0156
331	0	22	1	0	0	1	0	1	0	23	3.13549	4760.56	8.46812
67	0	23	1	1	0	1	0	0	0	12	2.48491	19535.8	9.88001
161	0	23	1	5	1	2	1	0	0	24	3.17805	20352.3	9.92095
83	1	23	1	4	1	2	1	0	0	22	3.09104	9948.34	9.20516
195	1	23	1	2	0	1	0	0	0	46	3.82864	25720.8	10.1551
280	1	23	1	1	0	2	1	1	0	59	4.07754	37049.5	10.52
97	0	24	1	5	1	1	0	0	0	22	3.09104	8187.55	9.01037
99	0	24	1	5	1	1	0	0	0	22	3.09104	8187.55	9.01037
242	0	24	1	4	1	1	0	1	0	7	1.94591	18411.5	9.82073
201	1	24	1	1	0	1	0	0	0	10	2.30259	16607.2	9.71759
218	1	24	1	4	1	2	1	0	0	23	3.13549	14398.2	9.57486
250	1	25	1	4	1	2	1	0	0	8	2.07944	3795.11	8.24147
325	1	25	1	4	1	2	1	1	0	20	2.99573	11872.8	9.382
333	1	25	1	5	1	2	1	1	0	44	3.78419	15136.2	9.62485
214	0	26	1	4	1	1	0	0	0	30	3.4012	15944.5	9.67687
279	0	26	1	5	1	2	1	0	0	34	3.52636	27126.4	10.2083
215	1	26	1	4	1	3	1	1	0	48	3.8712	34249.6	10.4414
241	1	26	1	4	1	2	1	0	0	8	2.07944	3671.69	8.20841
68	0	27	1	5	1	2	1	0	0	34	3.52636	13303.5	9.49578
169	1	27	1	1	0	1	0	0	0	7	1.94591	3685.07	8.21204
95	0	28	1	2	0	1	0	0	0	14	2.63906	6853.15	8.83246
235	0	28	1	1	0	1	0	0	0	1	0	1692.17	7.43377
278	0	28	1	4	1	2	1	1	1	78	4.35671	170515	12.0466
40	1	28	1	5	1	2	1	0	0	46	3.82864	24671.3	10.1134
111	1	28	1	4	1	2	1	0	0	25	3.21888	9582.31	9.16767
79	0	29	1	4	1	1	0	1	0	31	3.43399	61725.8	11.0305
276	0	29	1	3	1	1	0	1	0	15	2.70805	4446.46	8.39986
123	1	29	1	3	1	1	0	0	0	18	2.89037	36768.4	10.5124
143	1	29	1	4	1	1	0	0	0	2	0.693147	12810	9.45798
285	1	29	1	3	1	1	0	0	0	6	1.79176	3348.37	8.11623
41	0	30	1	4	1	2	1	1	0	76	4.33073	33736.6	10.4263
316	1	30	1	4	1	1	0	1	0	11	2.3979	5400.76	8.59429
207	0	31	1	4	1	2	1	0	0	9	2.19722	5094.45	8.53591
16	1	31	1	4	1	2	1	0	0	46	3.82864	64654.2	11.0768
59	1	32	1	4	1	1	0	0	0	77	4.34381	97530.5	11.4879
87	0	33	1	4	1	1	0	0	0	19	2.94444	27722.6	10.23
178	1	33	1	1	0	1	0	0	0	10	2.30259	6421.56	8.76742
50	0	34	1	3	1	1	0	0	0	14	2.63906	3638.94	8.19945
275	0	34	1	4	1	2	1	0	0	5	1.60944	10784.2	9.28584
152	1	34	1	5	1	2	1	0	0	26	3.2581	15674.5	9.65979
232	1	34	1	4	1	2	1	0	0	16	2.77259	11569	9.35608
52	0	35	1	1	0	1	0	0	0	13	2.56495	19779.3	9.89239
170	0	35	1	2	0	1	0	0	0	13	2.56495	25894.2	10.1618
181	0	35	1	0	0	1	0	0	0	6	1.79176	16177.7	9.69139
53	1	35	1	3	1	2	1	1	0	23	3.13549	55163.8	10.9181
159	1	35	1	5	1	1	0	0	1	10	2.30259	18657.5	9.834
69	0	36	2	2	0	1	0	0	0	12	2.48491	1516.04	7.32386
112	0	36	2	4	1	1	0	0	0	15	2.70805	11648	9.36289
305	0	36	2	0	0	1	0	0	0	4	1.38629	2560.81	7.84808
46	1	36	2	3	1	2	1	0	0	20	2.99573	7642.15	8.94143
262	1	36	2	1	0	1	0	0	0	37	3.61092	33300.7	10.4133
54	0	37	2	2	0	1	0	0	0	22	3.09104	9655.66	9.1753
144	0	37	2	3	1	1	0	1	0	6	1.79176	13434.7	9.50559
208	0	38	2	4	1	2	1	1	0	42	3.73767	47904	10.777
234	0	39	2	3	1	2	1	0	0	18	2.89037	10300.4	9.23994
296	1	39	2	4	1	2	1	1	0	128	4.85203	92472.8	11.4347
135	0	40	2	1	0	2	1	1	0	83	4.41884	146714	11.8962
313	0	40	2	3	1	2	1	1	0	25	3.21888	8245.97	9.01748
165	1	40	2	2	0	1	0	0	0	42	3.73767	24466.8	10.1051
297	1	40	2	3	1	2	1	0	0	37	3.61092	10695.2	9.27755
70	0	41	2	1	0	1	0	1	0	49	3.89182	54645.6	10.9086
100	0	41	2	3	1	1	0	0	0	22	3.09104	18171.7	9.80762
283	0	41	2	0	0	1	0	0	0	6	1.79176	3077.1	8.03174
133	1	41	2	0	0	1	0	0	0	9	2.19722	7863.77	8.97002
202	1	41	2	4	1	2	1	0	0	31	3.43399	10995	9.3052
106	0	42	2	3	1	2	1	0	0	13	2.56495	7488.86	8.92117
310	0	42	2	1	0	1	0	0	0	20	2.99573	21589.6	9.97997
173	1	42	2	1	0	1	0	0	0	13	2.56495	4691	8.4534
263	1	42	2	0	0	2	1	1	0	15	2.70805	5981.46	8.69642
182	0	43	2	2	0	1	0	0	0	19	2.94444	16506.6	9.71152
244	0	43	2	5	1	2	1	1	0	62	4.12713	170867	12.0486
196	1	43	2	1	0	1	0	0	0	29	3.3673	8465.56	9.04376
11	0	44	2	3	1	1	0	0	0	15	2.70805	7101.78	8.8681
66	0	44	2	5	1	1	0	0	0	42	3.73767	28554.4	10.2596
295	0	44	2	3	1	1	0	0	0	6	1.79176	10741	9.28183
31	1	44	2	5	1	2	1	0	0	23	3.13549	48791.1	10.7953
101	1	44	2	3	1	1	0	1	0	21	3.04452	4851.51	8.48705
281	0	45	2	4	1	1	0	0	0	3	1.09861	2851.21	7.9555
28	0	46	2	2	0	2	1	0	0	25	3.21888	15141.9	9.62522
134	0	46	2	3	1	1	0	0	0	38	3.63759	70649.3	11.1655
189	0	46	2	3	1	1	0	0	0	21	3.04452	13530	9.51267
330	0	46	2	2	0	1	0	0	0	55	4.00733	35736.8	10.4839
193	1	46	2	1	0	1	0	0	0	11	2.3979	4158.48	8.3329
256	1	46	2	1	0	1	0	0	0	5	1.60944	2842.9	7.95258
271	1	46	2	2	0	1	0	0	0	16	2.77259	4867.12	8.49026
311	1	46	2	2	0	1	0	0	0	4	1.38629	3557.26	8.17675
332	1	46	2	1	0	1	0	1	0	23	3.13549	7811.28	8.96332
167	0	47	2	2	0	1	0	0	0	14	2.63906	2526.63	7.83464
185	0	47	2	3	1	2	1	0	0	19	2.94444	18545.3	9.82797
267	0	47	2	4	1	3	1	1	0	10	2.30259	2901.21	7.97288
307	0	47	2	4	1	3	1	0	0	53	3.97029	50266.4	10.8251
319	0	47	2	4	1	2	1	1	0	75	4.31749	95996.9	11.4721
183	1	47	2	3	1	2	1	0	0	21	3.04452	20905.8	9.94778
261	1	47	2	1	0	1	0	0	0	51	3.93183	25783.3	10.1575
61	0	48	2	4	1	2	1	0	0	7	1.94591	30523.2	10.3262
80	0	48	2	1	0	1	0	0	0	2	0.693147	2683.93	7.89504
121	0	48	2	3	1	2	1	0	0	26	3.2581	64440.9	11.0735
174	0	48	2	5	1	2	1	0	0	17	2.83321	14467.9	9.57969
77	1	48	2	3	1	1	0	0	0	6	1.79176	4924.89	8.50206
102	1	48	2	2	0	1	0	1	0	72	4.27667	54439.5	10.9048
171	1	48	2	3	1	1	0	0	0	35	3.55535	44504.3	10.7033
39	0	49	2	5	1	1	0	0	0	30	3.4012	6089.98	8.7144
119	0	49	2	3	1	2	1	0	0	16	2.77259	10889.1	9.29552
19	1	49	2	0	0	1	0	0	0	23	3.13549	7719.18	8.95146
43	1	49	2	1	0	1	0	0	0	15	2.70805	7707.42	8.94994
291	1	49	2	4	1	2	1	0	0	29	3.3673	21222.5	9.96282
293	1	49	2	4	1	2	1	1	0	49	3.89182	68066.2	11.1282
103	0	50	2	3	1	2	1	1	0	46	3.82864	54093.5	10.8985
200	0	50	2	4	1	2	1	0	0	12	2.48491	12220.8	9.41089
239	0	50	2	4	1	2	1	0	0	20	2.99573	7081.04	8.86518
253	0	50	2	5	1	2	1	1	0	53	3.97029	82629	11.3221
282	0	50	2	1	0	1	0	0	0	13	2.56495	4615.36	8.43715
163	1	50	2	0	0	1	0	0	0	6	1.79176	3398.37	8.13105
228	1	50	2	1	0	1	0	1	0	22	3.09104	39876.9	10.5936
120	0	51	3	3	1	1	0	1	0	105	4.65396	112003	11.6263
153	0	51	3	3	1	1	0	0	0	33	3.49651	15384.7	9.64113
210	0	51	3	1	0	1	0	1	0	17	2.83321	26808.1	10.1965
63	1	51	3	1	0	1	0	0	0	5	1.60944	15690.3	9.6608
224	1	51	3	5	1	2	1	1	0	81	4.39445	91568.1	11.4248
318	1	51	3	4	1	2	1	0	0	18	2.89037	6953.16	8.84695
23	0	52	3	5	1	1	0	0	0	21	3.04452	36159.1	10.4957
78	0	52	3	2	0	1	0	0	0	7	1.94591	3844.05	8.25428
260	0	52	3	4	1	2	1	0	0	7	1.94591	3620.03	8.19424
14	1	52	3	2	0	1	0	0	0	7	1.94591	1007.28	6.91501
18	1	52	3	1	0	1	0	0	0	28	3.3322	23268.2	10.0548
139	1	52	3	5	1	1	0	1	0	24	3.17805	17304.2	9.75871
192	1	52	3	5	1	2	1	1	0	48	3.8712	47179	10.7617
292	1	52	3	2	0	2	1	0	0	32	3.46574	23897.8	10.0815
30	0	53	3	0	0	1	0	0	0	9	2.19722	5821.43	8.6693
55	0	53	3	1	0	1	0	0	0	9	2.19722	3700.49	8.21622
179	0	53	3	5	1	3	1	0	0	40	3.68888	19414	9.87375
213	0	53	3	2	0	1	0	0	0	20	2.99573	7890.41	8.9734
223	0	53	3	4	1	1	0	0	1	2	0.693147	23703.4	10.0734
265	0	53	3	3	1	2	1	0	0	17	2.83321	8559.5	9.0548
194	1	53	3	1	0	1	0	1	0	38	3.63759	15683	9.66033
86	0	54	3	4	1	2	1	0	0	46	3.82864	56313.9	10.9387
184	0	54	3	3	1	2	1	0	0	5	1.60944	4596.91	8.43314
191	0	54	3	3	1	2	1	0	0	15	2.70805	6126.03	8.7203
225	0	54	3	1	0	1	0	0	0	7	1.94591	4846.94	8.4861
266	0	54	3	4	1	2	1	0	0	49	3.89182	51745.3	10.8541
20	1	54	3	1	0	1	0	0	0	10	2.30259	5190	8.55449
24	1	54	3	6	1	3	1	0	0	10	2.30259	26242.9	10.1751
29	1	54	3	0	0	1	0	0	0	8	2.07944	18998.8	9.85213
45	1	54	3	1	0	1	0	0	0	39	3.66356	46570.8	10.7487
27	0	55	3	1	0	1	0	0	0	11	2.3979	4109.14	8.32097
47	0	55	3	0	0	1	0	0	0	20	2.99573	9289.67	9.13666
128	0	55	3	3	1	2	1	0	0	23	3.13549	7019.81	8.85649
15	1	55	3	0	0	1	0	0	0	15	2.70805	7101.78	8.8681
216	1	55	3	4	1	1	0	1	0	80	4.38203	66212.4	11.1006
258	1	55	3	1	0	1	0	0	0	10	2.30259	3388.67	8.12819
22	0	56	3	4	1	2	1	0	1	66	4.18965	188848	12.1487
33	0	56	3	0	0	1	0	0	0	9	2.19722	13558.1	9.51474
157	0	56	3	0	0	1	0	0	0	11	2.3979	10606.1	9.26918
220	0	56	3	4	1	2	1	1	0	14	2.63906	8102.48	8.99993
229	0	56	3	0	0	1	0	0	0	4	1.38629	10015.7	9.21191
231	0	56	3	0	0	1	0	0	0	7	1.94591	4728.07	8.46127
248	0	56	3	3	1	2	1	0	0	13	2.56495	6924.51	8.84282
268	0	56	3	4	1	1	0	0	0	34	3.52636	15769.9	9.66586
32	1	56	3	4	1	2	1	0	0	14	2.63906	9300.44	9.13782
156	1	56	3	4	1	1	0	0	0	6	1.79176	4656.98	8.44612
272	1	56	3	1	0	1	0	0	0	11	2.3979	6948.07	8.84622
38	0	57	3	1	0	1	0	0	0	22	3.09104	106703	11.5778
94	0	57	3	0	0	1	0	1	0	16	2.77259	9134	9.11976
110	0	57	3	3	1	2	1	0	0	50	3.91202	99502.2	11.5079
126	0	57	3	1	0	1	0	0	0	8	2.07944	6685.43	8.80769
177	0	57	3	0	0	1	0	0	0	7	1.94591	15784.5	9.66678
186	0	57	3	0	0	1	0	0	0	9	2.19722	5776.5	8.66155
308	0	57	3	2	0	2	1	0	0	41	3.71357	63575.9	11.06
10	1	57	3	0	0	1	0	0	0	7	1.94591	3300.2	8.10174
85	1	57	3	0	0	1	0	0	0	21	3.04452	7653.61	8.94293
237	1	57	3	3	1	1	0	1	0	24	3.17805	16694.9	9.72286
312	1	57	3	4	1	2	1	0	0	18	2.89037	9997.27	9.21007
317	1	57	3	1	0	1	0	0	0	14	2.63906	5567.32	8.62467
326	1	57	3	3	1	2	1	1	0	20	2.99573	12291.9	9.41669
168	0	58	3	2	0	1	0	0	0	8	2.07944	2650.99	7.88269
176	0	58	3	3	1	1	0	1	0	26	3.2581	34783.7	10.4569
286	0	58	3	4	1	2	1	1	0	33	3.49651	19494.2	9.87787
57	1	58	3	1	0	1	0	0	0	36	3.58352	13110.3	9.48115
211	1	58	3	2	0	2	1	0	0	42	3.73767	38648.4	10.5623
247	1	58	3	3	1	2	1	1	0	69	4.23411	55184.3	10.9184
130	0	59	3	5	1	2	1	0	0	55	4.00733	58625	10.9789
26	1	59	3	2	0	2	1	0	0	33	3.49651	16526.5	9.71272
96	1	59	3	1	0	1	0	1	0	95	4.55388	92384.6	11.4337
264	1	59	3	4	1	2	1	1	0	14	2.63906	11355.2	9.33743
148	0	60	3	1	0	1	0	0	0	3	1.09861	2511.99	7.82883
246	0	60	3	1	0	1	0	0	0	19	2.94444	26369.7	10.18
5	1	60	3	1	0	2	1	0	0	20	2.99573	31788	10.3668
65	1	60	3	0	0	1	0	0	0	22	3.09104	31529.4	10.3587
8	0	61	3	1	0	2	1	0	0	11	2.3979	7392.45	8.90821
327	0	61	3	1	0	1	0	1	0	22	3.09104	20309.5	9.91884
71	1	61	3	0	0	1	0	0	0	11	2.3979	7146.95	8.87444
82	1	61	3	1	0	1	0	0	0	23	3.13549	45479.9	10.725
124	1	61	3	0	0	1	0	0	0	26	3.2581	38774.1	10.5655
58	0	62	3	3	1	2	1	0	0	16	2.77259	20368.5	9.92174
199	0	62	3	4	1	3	1	1	0	82	4.40672	75081	11.2263
158	1	62	3	0	0	1	0	0	0	6	1.79176	6732.82	8.81475
92	0	63	3	1	0	1	0	0	0	22	3.09104	17627.6	9.77722
113	1	63	3	3	1	1	0	0	0	20	2.99573	15080.2	9.62114
222	1	63	3	1	0	1	0	0	0	20	2.99573	22555.6	10.0237
98	0	64	3	3	1	1	0	0	0	8	2.07944	4729.19	8.46151
190	0	64	3	4	1	3	1	0	0	49	3.89182	34483.6	10.4482
245	0	64	3	4	1	2	1	0	0	22	3.09104	28278.6	10.2499
180	1	64	3	3	1	2	1	0	0	44	3.78419	23290.9	10.0558
81	0	65	3	1	0	1	0	0	0	15	2.70805	5824.17	8.66977
109	0	65	3	5	1	3	1	1	0	14	2.63906	99502.2	11.5079
299	0	65	3	4	1	2	1	1	0	27	3.29584	11893.4	9.38373
21	1	65	3	4	1	1	0	0	0	26	3.2581	7144.09	8.87404
187	1	65	3	5	1	3	1	1	0	9	2.19722	5776.5	8.66155
127	0	66	4	2	0	2	1	0	0	10	2.30259	1900.84	7.55005
162	0	66	4	3	1	2	1	0	0	8	2.07944	4587.55	8.4311
209	0	66	4	1	0	2	1	1	0	31	3.43399	19609	9.88374
230	0	66	4	3	1	2	1	0	0	40	3.68888	44003.1	10.692
273	0	66	4	4	1	2	1	0	0	23	3.13549	51345.8	10.8463
60	1	66	4	1	0	1	0	0	0	14	2.63906	7432.25	8.91358
105	1	66	4	4	1	1	0	0	0	27	3.29584	23697.4	10.0731
138	1	66	4	3	1	2	1	1	0	15	2.70805	3435.6	8.14195
294	1	66	4	3	1	2	1	0	0	26	3.2581	14086	9.55293
6	0	67	4	2	0	1	0	0	0	21	3.04452	10732.8	9.28106
88	0	67	4	1	0	1	0	0	0	25	3.21888	18838.1	9.84364
108	0	67	4	3	1	1	0	0	0	22	3.09104	54946.1	10.9141
116	0	67	4	1	0	1	0	0	0	25	3.21888	20041.4	9.90555
131	0	67	4	3	1	1	0	1	0	26	3.2581	14119	9.55528
175	0	67	4	0	0	1	0	0	0	6	1.79176	4753.37	8.46661
290	0	68	4	3	1	2	1	0	0	7	1.94591	3209.78	8.07396
0	1	68	4	1	0	1	0	0	0	12	2.48491	7887.57	8.97304
75	0	69	4	3	1	2	1	0	0	27	3.29584	39657.5	10.588
221	0	69	4	2	0	2	1	0	0	13	2.56495	6081.25	8.71297
306	0	69	4	3	1	2	1	1	0	7	1.94591	7069.57	8.86355
329	0	69	4	4	1	2	1	0	0	3	1.09861	3765.94	8.23375
89	1	69	4	3	1	1	0	0	0	21	3.04452	13380	9.50152
91	1	69	4	0	0	1	0	0	0	18	2.89037	35158.4	10.4676
104	1	69	4	3	1	2	1	1	0	73	4.29046	207932	12.245
132	1	69	4	1	0	1	0	0	0	5	1.60944	3892.33	8.26676
136	1	69	4	5	1	1	0	1	1	17	2.83321	67884.9	11.1256
150	1	69	4	5	1	2	1	0	0	13	2.56495	8186.51	9.01024
137	0	70	4	2	0	2	1	0	0	15	2.70805	8032.6	8.99126
160	0	70	4	2	0	1	0	0	0	48	3.8712	27732.1	10.2303
164	0	70	4	2	0	1	0	0	0	26	3.2581	17357.5	9.76178
188	0	70	4	4	1	2	1	1	1	14	2.63906	86924	11.3728
219	0	70	4	5	1	2	1	0	0	43	3.7612	47646.7	10.7716
257	0	70	4	6	1	2	1	0	0	25	3.21888	31458.8	10.3564
93	1	70	4	2	0	2	1	0	0	12	2.48491	8154.03	9.00627
240	1	70	4	2	0	1	0	0	0	6	1.79176	5694.75	8.6473
12	0	71	4	4	1	2	1	0	0	17	2.83321	34731.6	10.4554
72	0	71	4	5	1	1	0	0	0	29	3.3673	49996.3	10.8197
117	0	71	4	5	1	2	1	0	0	5	1.60944	17866.1	9.79066
147	0	71	4	1	0	1	0	0	0	9	2.19722	20774.4	9.94148
217	0	71	4	4	1	2	1	0	0	12	2.48491	7251.53	8.88897
238	0	71	4	6	1	3	1	1	0	15	2.70805	13037.8	9.47561
243	0	71	4	5	1	1	0	1	0	23	3.13549	20093	9.90813
289	0	71	4	2	0	1	0	0	0	31	3.43399	25244.4	10.1364
9	1	71	4	5	1	2	1	0	0	15	2.70805	7101.78	8.8681
36	1	71	4	2	0	1	0	1	0	78	4.35671	137189	11.8291
142	1	71	4	5	1	2	1	0	0	9	2.19722	13006.6	9.47321
274	1	71	4	1	0	1	0	0	0	9	2.19722	7865.34	8.97022
145	0	72	4	4	1	1	0	0	0	13	2.56495	13816.6	9.53363
226	0	72	4	6	1	3	1	1	1	34	3.52636	58032.3	10.9688
288	0	72	4	2	0	2	1	0	0	25	3.21888	35567.9	10.4792
76	1	72	4	4	1	1	0	0	0	8	2.07944	13300	9.49552
254	1	72	4	2	0	1	0	0	0	22	3.09104	31796	10.3671
284	1	72	4	5	1	2	1	0	0	47	3.85015	59811.8	10.999
48	0	73	4	1	0	1	0	0	0	12	2.48491	17607.1	9.77606
90	0	73	4	0	0	1	0	0	0	16	2.77259	19710.2	9.88889
315	0	73	4	4	1	1	0	1	0	12	2.48491	24770.9	10.1174
321	0	73	4	1	0	1	0	0	0	20	2.99573	16170.7	9.69096
34	0	74	4	2	0	1	0	0	0	9	2.19722	13833.1	9.53482
204	0	74	4	5	1	2	1	0	0	33	3.49651	41861.4	10.6421
236	0	74	4	3	1	2	1	0	0	13	2.56495	21450.1	9.97348
252	0	74	4	4	1	2	1	1	1	57	4.04305	153556	11.9418
140	0	75	4	0	0	1	0	1	0	6	1.79176	13119.7	9.48187
301	0	75	4	1	0	1	0	0	0	6	1.79176	4651.68	8.44498
122	1	75	4	4	1	1	0	0	0	1	0	1718.58	7.44925
323	1	75	4	5	1	1	0	1	0	15	2.70805	10590.8	9.26774
2	0	76	4	3	1	1	0	0	1	36	3.58352	38904.1	10.5689
51	0	76	4	2	0	1	0	0	0	11	2.3979	4373.96	8.38342
149	0	76	4	0	0	1	0	0	0	3	1.09861	5668.91	8.64275
166	0	76	4	6	1	3	1	1	1	34	3.52636	116588	11.6664
287	0	76	4	2	0	1	0	0	0	12	2.48491	15179.7	9.62772
64	1	76	4	3	1	2	1	0	0	7	1.94591	5730.32	8.65353
203	1	76	4	5	1	2	1	0	0	11	2.3979	5064.24	8.52996
206	1	76	4	2	0	1	0	1	0	11	2.3979	14762.5	9.59985
269	1	76	4	3	1	2	1	0	0	17	2.83321	7343.26	8.90154
233	0	77	4	2	0	1	0	0	0	8	2.07944	6444.1	8.77092
309	0	77	4	2	0	1	0	1	0	20	2.99573	21589.6	9.97997
155	1	77	4	4	1	2	1	0	0	7	1.94591	7969.03	8.98332
298	1	77	4	4	1	2	1	1	0	3	1.09861	4410.73	8.3918
322	1	77	4	1	0	1	0	0	0	9	2.19722	4466.52	8.40436
13	0	78	4	4	1	1	0	0	0	13	2.56495	20232.2	9.91503
107	0	78	4	6	1	2	1	0	0	10	2.30259	11383.3	9.3399
277	0	78	4	3	1	1	0	0	0	21	3.04452	44581.5	10.7051
314	0	78	4	2	0	1	0	0	0	20	2.99573	18495.2	9.82527
42	1	78	4	5	1	3	1	0	0	26	3.2581	24808.7	10.1189
7	0	79	4	6	1	1	0	0	0	7	1.94591	5436.69	8.60093
62	0	79	4	3	1	1	0	0	0	4	1.38629	11256.5	9.3287
205	0	79	4	4	1	2	1	0	0	20	2.99573	10634.5	9.27186
172	1	79	4	4	1	2	1	0	0	6	1.79176	13016.2	9.47395
270	0	80	4	4	1	2	1	0	0	5	1.60944	2544.82	7.84182
73	1	80	4	2	0	1	0	1	1	34	3.52636	45194.7	10.7187
25	0	81	4	2	0	1	0	0	0	13	2.56495	4436.56	8.39763
198	0	81	4	4	1	2	1	0	0	10	2.30259	16517.2	9.71216
125	0	82	4	3	1	2	1	0	0	5	1.60944	3788	8.23959
251	0	82	4	6	1	2	1	1	0	15	2.70805	7460.47	8.91737
4	1	82	4	4	1	2	1	1	0	21	3.04452	28113.2	10.244
300	1	82	4	3	1	2	1	0	0	57	4.04305	26540	10.1864
154	0	83	4	5	1	1	0	0	0	8	2.07944	43057.1	10.6703
302	1	83	4	5	1	2	1	0	0	27	3.29584	11893.4	9.38373
3	0	86	4	6	1	3	1	0	0	15	2.70805	7101.75	8.8681
84	0	86	4	3	1	2	1	0	0	4	1.38629	11224.2	9.32583
118	0	86	4	5	1	1	0	0	0	4	1.38629	10533.9	9.26236
249	1	86	4	3	1	2	1	1	0	32	3.46574	21035.5	9.95396

## Sheet: Sheet1
los	expense		logLOS	logCOST	code	age1	NRS score	NRS	SGA
10	2541.37		2.30259	7.84046	304	18	5	1	0
20	7833.16		2.99573	8.96612	320	18	3	1	0
4	668.53		1.38629	6.50508	17	19	0	0	0
21	10104		3.04452	9.22069	328	19	4	1	1
55	35178.4		4.00733	10.4682	35	19	5	1	1
27	20963.3		3.29584	9.95053	146	19	3	1	0
22	10332.5		3.09104	9.24305	324	19	2	0	1
31	9589.41		3.43399	9.16841	303	20	2	0	1
16	35178.4		2.77259	10.4682	1	20	4	1	1
89	52199.5		4.48864	10.8628	37	20	2	0	0
21	131996		3.04452	11.7905	114	20	3	1	0
63	37869.7		4.14313	10.5419	151	20	3	1	1
27	19805.8		3.29584	9.89373	197	20	5	1	1
11	43278.4		2.3979	10.6754	44	21	4	1	1
17	9068.7		2.83321	9.11258	141	21	3	1	0
37	18485.8		3.61092	9.82476	56	21	4	1	1
17	25768.6		2.83321	10.1569	129	21	1	0	0
36	22643.2		3.58352	10.0276	74	22	2	0	0
40	44987.5		3.68888	10.7141	115	22	5	1	1
29	29770.5		3.3673	10.3013	212	22	4	1	1
38	22372.6		3.63759	10.0156	255	22	5	1	1
23	4760.56		3.13549	8.46812	331	22	0	0	0
12	19535.8		2.48491	9.88001	67	23	1	0	0
24	20352.3		3.17805	9.92095	161	23	5	1	1
22	9948.34		3.09104	9.20516	83	23	4	1	1
46	25720.8		3.82864	10.1551	195	23	2	0	0
59	37049.5		4.07754	10.52	280	23	1	0	1
22	8187.55		3.09104	9.01037	97	24	5	1	0
22	8187.55		3.09104	9.01037	99	24	5	1	0
7	18411.5		1.94591	9.82073	242	24	4	1	0
10	16607.2		2.30259	9.71759	201	24	1	0	0
23	14398.2		3.13549	9.57486	218	24	4	1	1
8	3795.11		2.07944	8.24147	250	25	4	1	1
20	11872.8		2.99573	9.382	325	25	4	1	1
44	15136.2		3.78419	9.62485	333	25	5	1	1
30	15944.5		3.4012	9.67687	214	26	4	1	0
34	27126.4		3.52636	10.2083	279	26	5	1	1
48	34249.6		3.8712	10.4414	215	26	4	1	1
8	3671.69		2.07944	8.20841	241	26	4	1	1
34	13303.5		3.52636	9.49578	68	27	5	1	1
7	3685.07		1.94591	8.21204	169	27	1	0	0
14	6853.15		2.63906	8.83246	95	28	2	0	0
1	1692.17		0	7.43377	235	28	1	0	0
78	170515		4.35671	12.0466	278	28	4	1	1
46	24671.3		3.82864	10.1134	40	28	5	1	1
25	9582.31		3.21888	9.16767	111	28	4	1	1
31	61725.8		3.43399	11.0305	79	29	4	1	0
15	4446.46		2.70805	8.39986	276	29	3	1	0
18	36768.4		2.89037	10.5124	123	29	3	1	0
2	12810		0.693147	9.45798	143	29	4	1	0
6	3348.37		1.79176	8.11623	285	29	3	1	0
76	33736.6		4.33073	10.4263	41	30	4	1	1
11	5400.76		2.3979	8.59429	316	30	4	1	0
9	5094.45		2.19722	8.53591	207	31	4	1	1
46	64654.2		3.82864	11.0768	16	31	4	1	1
77	97530.5		4.34381	11.4879	59	32	4	1	0
19	27722.6		2.94444	10.23	87	33	4	1	0
10	6421.56		2.30259	8.76742	178	33	1	0	0
14	3638.94		2.63906	8.19945	50	34	3	1	0
5	10784.2		1.60944	9.28584	275	34	4	1	1
26	15674.5		3.2581	9.65979	152	34	5	1	1
16	11569		2.77259	9.35608	232	34	4	1	1
13	19779.3		2.56495	9.89239	52	35	1	0	0
13	25894.2		2.56495	10.1618	170	35	2	0	0
6	16177.7		1.79176	9.69139	181	35	0	0	0
23	55163.8		3.13549	10.9181	53	35	3	1	1
10	18657.5		2.30259	9.834	159	35	5	1	0
12	1516.04		2.48491	7.32386	69	36	2	0	0
15	11648		2.70805	9.36289	112	36	4	1	0
4	2560.81		1.38629	7.84808	305	36	0	0	0
20	7642.15		2.99573	8.94143	46	36	3	1	1
37	33300.7		3.61092	10.4133	262	36	1	0	0
22	9655.66		3.09104	9.1753	54	37	2	0	0
6	13434.7		1.79176	9.50559	144	37	3	1	0
42	47904		3.73767	10.777	208	38	4	1	1
18	10300.4		2.89037	9.23994	234	39	3	1	1
128	92472.8		4.85203	11.4347	296	39	4	1	1
83	146714		4.41884	11.8962	135	40	1	0	1
25	8245.97		3.21888	9.01748	313	40	3	1	1
42	24466.8		3.73767	10.1051	165	40	2	0	0
37	10695.2		3.61092	9.27755	297	40	3	1	1
49	54645.6		3.89182	10.9086	70	41	1	0	0
22	18171.7		3.09104	9.80762	100	41	3	1	0
6	3077.1		1.79176	8.03174	283	41	0	0	0
9	7863.77		2.19722	8.97002	133	41	0	0	0
31	10995		3.43399	9.3052	202	41	4	1	1
13	7488.86		2.56495	8.92117	106	42	3	1	1
20	21589.6		2.99573	9.97997	310	42	1	0	0
13	4691		2.56495	8.4534	173	42	1	0	0
15	5981.46		2.70805	8.69642	263	42	0	0	1
19	16506.6		2.94444	9.71152	182	43	2	0	0
62	170867		4.12713	12.0486	244	43	5	1	1
29	8465.56		3.3673	9.04376	196	43	1	0	0
15	7101.78		2.70805	8.8681	11	44	3	1	0
42	28554.4		3.73767	10.2596	66	44	5	1	0
6	10741		1.79176	9.28183	295	44	3	1	0
23	48791.1		3.13549	10.7953	31	44	5	1	1
21	4851.51		3.04452	8.48705	101	44	3	1	0
3	2851.21		1.09861	7.9555	281	45	4	1	0
25	15141.9		3.21888	9.62522	28	46	2	0	1
38	70649.3		3.63759	11.1655	134	46	3	1	0
21	13530		3.04452	9.51267	189	46	3	1	0
55	35736.8		4.00733	10.4839	330	46	2	0	0
11	4158.48		2.3979	8.3329	193	46	1	0	0
5	2842.9		1.60944	7.95258	256	46	1	0	0
16	4867.12		2.77259	8.49026	271	46	2	0	0
4	3557.26		1.38629	8.17675	311	46	2	0	0
23	7811.28		3.13549	8.96332	332	46	1	0	0
14	2526.63		2.63906	7.83464	167	47	2	0	0
19	18545.3		2.94444	9.82797	185	47	3	1	1
10	2901.21		2.30259	7.97288	267	47	4	1	1
53	50266.4		3.97029	10.8251	307	47	4	1	1
75	95996.9		4.31749	11.4721	319	47	4	1	1
21	20905.8		3.04452	9.94778	183	47	3	1	1
51	25783.3		3.93183	10.1575	261	47	1	0	0
7	30523.2		1.94591	10.3262	61	48	4	1	1
2	2683.93		0.693147	7.89504	80	48	1	0	0
26	64440.9		3.2581	11.0735	121	48	3	1	1
17	14467.9		2.83321	9.57969	174	48	5	1	1
6	4924.89		1.79176	8.50206	77	48	3	1	0
72	54439.5		4.27667	10.9048	102	48	2	0	0
35	44504.3		3.55535	10.7033	171	48	3	1	0
30	6089.98		3.4012	8.7144	39	49	5	1	0
16	10889.1		2.77259	9.29552	119	49	3	1	1
23	7719.18		3.13549	8.95146	19	49	0	0	0
15	7707.42		2.70805	8.94994	43	49	1	0	0
29	21222.5		3.3673	9.96282	291	49	4	1	1
49	68066.2		3.89182	11.1282	293	49	4	1	1
46	54093.5		3.82864	10.8985	103	50	3	1	1
12	12220.8		2.48491	9.41089	200	50	4	1	1
20	7081.04		2.99573	8.86518	239	50	4	1	1
53	82629		3.97029	11.3221	253	50	5	1	1
13	4615.36		2.56495	8.43715	282	50	1	0	0
6	3398.37		1.79176	8.13105	163	50	0	0	0
22	39876.9		3.09104	10.5936	228	50	1	0	0
105	112003		4.65396	11.6263	120	51	3	1	0
33	15384.7		3.49651	9.64113	153	51	3	1	0
17	26808.1		2.83321	10.1965	210	51	1	0	0
5	15690.3		1.60944	9.6608	63	51	1	0	0
81	91568.1		4.39445	11.4248	224	51	5	1	1
18	6953.16		2.89037	8.84695	318	51	4	1	1
21	36159.1		3.04452	10.4957	23	52	5	1	0
7	3844.05		1.94591	8.25428	78	52	2	0	0
7	3620.03		1.94591	8.19424	260	52	4	1	1
7	1007.28		1.94591	6.91501	14	52	2	0	0
28	23268.2		3.3322	10.0548	18	52	1	0	0
24	17304.2		3.17805	9.75871	139	52	5	1	0
48	47179		3.8712	10.7617	192	52	5	1	1
32	23897.8		3.46574	10.0815	292	52	2	0	1
9	5821.43		2.19722	8.6693	30	53	0	0	0
9	3700.49		2.19722	8.21622	55	53	1	0	0
40	19414		3.68888	9.87375	179	53	5	1	1
20	7890.41		2.99573	8.9734	213	53	2	0	0
2	23703.4		0.693147	10.0734	223	53	4	1	0
17	8559.5		2.83321	9.0548	265	53	3	1	1
38	15683		3.63759	9.66033	194	53	1	0	0
46	56313.9		3.82864	10.9387	86	54	4	1	1
5	4596.91		1.60944	8.43314	184	54	3	1	1
15	6126.03		2.70805	8.7203	191	54	3	1	1
7	4846.94		1.94591	8.4861	225	54	1	0	0
49	51745.3		3.89182	10.8541	266	54	4	1	1
10	5190		2.30259	8.55449	20	54	1	0	0
10	26242.9		2.30259	10.1751	24	54	6	1	1
8	18998.8		2.07944	9.85213	29	54	0	0	0
39	46570.8		3.66356	10.7487	45	54	1	0	0
11	4109.14		2.3979	8.32097	27	55	1	0	0
20	9289.67		2.99573	9.13666	47	55	0	0	0
23	7019.81		3.13549	8.85649	128	55	3	1	1
15	7101.78		2.70805	8.8681	15	55	0	0	0
80	66212.4		4.38203	11.1006	216	55	4	1	0
10	3388.67		2.30259	8.12819	258	55	1	0	0
66	188848		4.18965	12.1487	22	56	4	1	1
9	13558.1		2.19722	9.51474	33	56	0	0	0
11	10606.1		2.3979	9.26918	157	56	0	0	0
14	8102.48		2.63906	8.99993	220	56	4	1	1
4	10015.7		1.38629	9.21191	229	56	0	0	0
7	4728.07		1.94591	8.46127	231	56	0	0	0
13	6924.51		2.56495	8.84282	248	56	3	1	1
34	15769.9		3.52636	9.66586	268	56	4	1	0
14	9300.44		2.63906	9.13782	32	56	4	1	1
6	4656.98		1.79176	8.44612	156	56	4	1	0
11	6948.07		2.3979	8.84622	272	56	1	0	0
22	106703		3.09104	11.5778	38	57	1	0	0
16	9134		2.77259	9.11976	94	57	0	0	0
8	6685.43		2.07944	8.80769	126	57	1	0	0
7	15784.5		1.94591	9.66678	177	57	0	0	0
9	5776.5		2.19722	8.66155	186	57	0	0	0
41	63575.9		3.71357	11.06	308	57	2	0	1
7	3300.2		1.94591	8.10174	10	57	0	0	0
21	7653.61		3.04452	8.94293	85	57	0	0	0
24	16694.9		3.17805	9.72286	237	57	3	1	0
18	9997.27		2.89037	9.21007	312	57	4	1	1
14	5567.32		2.63906	8.62467	317	57	1	0	0
20	12291.9		2.99573	9.41669	326	57	3	1	1
8	2650.99		2.07944	7.88269	168	58	2	0	0
26	34783.7		3.2581	10.4569	176	58	3	1	0
33	19494.2		3.49651	9.87787	286	58	4	1	1
36	13110.3		3.58352	9.48115	57	58	1	0	0
42	38648.4		3.73767	10.5623	211	58	2	0	1
69	55184.3		4.23411	10.9184	247	58	3	1	1
55	58625		4.00733	10.9789	130	59	5	1	1
33	16526.5		3.49651	9.71272	26	59	2	0	1
95	92384.6		4.55388	11.4337	96	59	1	0	0
14	11355.2		2.63906	9.33743	264	59	4	1	1
3	2511.99		1.09861	7.82883	148	60	1	0	0
19	26369.7		2.94444	10.18	246	60	1	0	0
20	31788		2.99573	10.3668	5	60	1	0	1
22	31529.4		3.09104	10.3587	65	60	0	0	0
11	7392.45		2.3979	8.90821	8	61	1	0	1
22	20309.5		3.09104	9.91884	327	61	1	0	0
11	7146.95		2.3979	8.87444	71	61	0	0	0
23	45479.9		3.13549	10.725	82	61	1	0	0
26	38774.1		3.2581	10.5655	124	61	0	0	0
16	20368.5		2.77259	9.92174	58	62	3	1	1
82	75081		4.40672	11.2263	199	62	4	1	1
6	6732.82		1.79176	8.81475	158	62	0	0	0
22	17627.6		3.09104	9.77722	92	63	1	0	0
20	15080.2		2.99573	9.62114	113	63	3	1	0
20	22555.6		2.99573	10.0237	222	63	1	0	0
8	4729.19		2.07944	8.46151	98	64	3	1	0
49	34483.6		3.89182	10.4482	190	64	4	1	1
22	28278.6		3.09104	10.2499	245	64	4	1	1
44	23290.9		3.78419	10.0558	180	64	3	1	1
15	5824.17		2.70805	8.66977	81	65	1	0	0
27	11893.4		3.29584	9.38373	299	65	4	1	1
26	7144.09		3.2581	8.87404	21	65	4	1	0
9	5776.5		2.19722	8.66155	187	65	5	1	1
10	1900.84		2.30259	7.55005	127	66	2	0	1
8	4587.55		2.07944	8.4311	162	66	3	1	1
31	19609		3.43399	9.88374	209	66	1	0	1
40	44003.1		3.68888	10.692	230	66	3	1	1
23	51345.8		3.13549	10.8463	273	66	4	1	1
14	7432.25		2.63906	8.91358	60	66	1	0	0
27	23697.4		3.29584	10.0731	105	66	4	1	0
15	3435.6		2.70805	8.14195	138	66	3	1	1
26	14086		3.2581	9.55293	294	66	3	1	1
21	10732.8		3.04452	9.28106	6	67	2	0	0
25	18838.1		3.21888	9.84364	88	67	1	0	0
22	54946.1		3.09104	10.9141	108	67	3	1	0
25	20041.4		3.21888	9.90555	116	67	1	0	0
26	14119		3.2581	9.55528	131	67	3	1	0
6	4753.37		1.79176	8.46661	175	67	0	0	0
7	3209.78		1.94591	8.07396	290	68	3	1	1
12	7887.57		2.48491	8.97304	0	68	1	0	0
27	39657.5		3.29584	10.588	75	69	3	1	1
13	6081.25		2.56495	8.71297	221	69	2	0	1
7	7069.57		1.94591	8.86355	306	69	3	1	1
3	3765.94		1.09861	8.23375	329	69	4	1	1
21	13380		3.04452	9.50152	89	69	3	1	0
18	35158.4		2.89037	10.4676	91	69	0	0	0
73	207932		4.29046	12.245	104	69	3	1	1
5	3892.33		1.60944	8.26676	132	69	1	0	0
17	67884.9		2.83321	11.1256	136	69	5	1	0
13	8186.51		2.56495	9.01024	150	69	5	1	1
15	8032.6		2.70805	8.99126	137	70	2	0	1
48	27732.1		3.8712	10.2303	160	70	2	0	0
26	17357.5		3.2581	9.76178	164	70	2	0	0
43	47646.7		3.7612	10.7716	219	70	5	1	1
25	31458.8		3.21888	10.3564	257	70	6	1	1
12	8154.03		2.48491	9.00627	93	70	2	0	1
6	5694.75		1.79176	8.6473	240	70	2	0	0
17	34731.6		2.83321	10.4554	12	71	4	1	1
29	49996.3		3.3673	10.8197	72	71	5	1	0
5	17866.1		1.60944	9.79066	117	71	5	1	1
9	20774.4		2.19722	9.94148	147	71	1	0	0
12	7251.53		2.48491	8.88897	217	71	4	1	1
15	13037.8		2.70805	9.47561	238	71	6	1	1
23	20093		3.13549	9.90813	243	71	5	1	0
31	25244.4		3.43399	10.1364	289	71	2	0	0
15	7101.78		2.70805	8.8681	9	71	5	1	1
78	137189		4.35671	11.8291	36	71	2	0	0
9	13006.6		2.19722	9.47321	142	71	5	1	1
9	7865.34		2.19722	8.97022	274	71	1	0	0
13	13816.6		2.56495	9.53363	145	72	4	1	0
34	58032.3		3.52636	10.9688	226	72	6	1	1
25	35567.9		3.21888	10.4792	288	72	2	0	1
8	13300		2.07944	9.49552	76	72	4	1	0
22	31796		3.09104	10.3671	254	72	2	0	0
47	59811.8		3.85015	10.999	284	72	5	1	1
12	17607.1		2.48491	9.77606	48	73	1	0	0
16	19710.2		2.77259	9.88889	90	73	0	0	0
12	24770.9		2.48491	10.1174	315	73	4	1	0
20	16170.7		2.99573	9.69096	321	73	1	0	0
9	13833.1		2.19722	9.53482	34	74	2	0	0
33	41861.4		3.49651	10.6421	204	74	5	1	1
13	21450.1		2.56495	9.97348	236	74	3	1	1
57	153556		4.04305	11.9418	252	74	4	1	1
6	13119.7		1.79176	9.48187	140	75	0	0	0
6	4651.68		1.79176	8.44498	301	75	1	0	0
1	1718.58		0	7.44925	122	75	4	1	0
15	10590.8		2.70805	9.26774	323	75	5	1	0
36	38904.1		3.58352	10.5689	2	76	3	1	0
11	4373.96		2.3979	8.38342	51	76	2	0	0
3	5668.91		1.09861	8.64275	149	76	0	0	0
12	15179.7		2.48491	9.62772	287	76	2	0	0
7	5730.32		1.94591	8.65353	64	76	3	1	1
11	5064.24		2.3979	8.52996	203	76	5	1	1
11	14762.5		2.3979	9.59985	206	76	2	0	0
17	7343.26		2.83321	8.90154	269	76	3	1	1
8	6444.1		2.07944	8.77092	233	77	2	0	0
20	21589.6		2.99573	9.97997	309	77	2	0	0
7	7969.03		1.94591	8.98332	155	77	4	1	1
3	4410.73		1.09861	8.3918	298	77	4	1	1
9	4466.52		2.19722	8.40436	322	77	1	0	0
13	20232.2		2.56495	9.91503	13	78	4	1	0
10	11383.3		2.30259	9.3399	107	78	6	1	1
21	44581.5		3.04452	10.7051	277	78	3	1	0
20	18495.2		2.99573	9.82527	314	78	2	0	0
26	24808.7		3.2581	10.1189	42	78	5	1	1
7	5436.69		1.94591	8.60093	7	79	6	1	0
4	11256.5		1.38629	9.3287	62	79	3	1	0
20	10634.5		2.99573	9.27186	205	79	4	1	1
6	13016.2		1.79176	9.47395	172	79	4	1	1
5	2544.82		1.60944	7.84182	270	80	4	1	1
34	45194.7		3.52636	10.7187	73	80	2	0	0
13	4436.56		2.56495	8.39763	25	81	2	0	0
10	16517.2		2.30259	9.71216	198	81	4	1	1
5	3788		1.60944	8.23959	125	82	3	1	1
15	7460.47		2.70805	8.91737	251	82	6	1	1
21	28113.2		3.04452	10.244	4	82	4	1	1
57	26540		4.04305	10.1864	300	82	3	1	1
8	43057.1		2.07944	10.6703	154	83	5	1	0
27	11893.4		3.29584	9.38373	302	83	5	1	1
15	7101.75		2.70805	8.8681	3	86	6	1	1
4	11224.2		1.38629	9.32583	84	86	3	1	1
4	10533.9		1.38629	9.26236	118	86	5	1	0
32	21035.5		3.46574	9.95396	249	86	3	1	1
zytt	zyfy				code	age1
15	5457.26				259	37
26	23400.30				227	60

## Sheet: Sheet9
AGE group	n	NRS	SGA
≤20	14	0.7142	0.5714
21-35	54	0.7407	0.4814
36-50	68	0.5588	0.4118
51-65	94	0.468	0.3936
66-80	90	0.588889	0.466667
81-95	12	0.916667	0.75
	318	0.5904	0.4551
														AGE group	n	NRS	SGA
gender	n	NRS	SGA											<=35	68	0.7353	0.5
female	141	0.560284	0.446809											36-50	68	0.5588	0.4118
male	191	0.612565	0.455497											51-65	94	0.468	0.3936
														>=66	102	0.6275	0.5
age	number
18	3
19	5
20	6	14
21	4
22	5
23	5
24	5
25	3
26	4
27	2
28	5
29	5
30	2
31	2
32	1
33	2
34	4
35	5	54
36	5
37	2
38	1
39	2
40	4
41	5
42	4
43	3
44	5
45	1
46	9
47	7
48	7
49	6
50	7	68
51	6
52	8
53	7
54	9
55	6
56	11
57	13
58	6
59	4
60	4
61	5
62	3
63	3
64	4
65	5	94
66	9
67	6
68	2
69	10
70	8
71	12
72	6
73	4
74	4
75	4
76	9
77	5
78	5
79	4
80	2	90
81	2
82	4
83	2
84	0
85	0
86	4	12

## Sheet: FEMALE
code	gender1	age1	NRS score		SGA level		death	infectious complication	non-I complication	los	expense	Nu expense
320	2	18	3	1	1	0	0	0	0	20	7833.16	83
35	2	19	5	1	3	1	0	0	0	55	35178.40	8872.8
146	2	19	3	1	1	0	0	0	0	27	20963.26	1437
324	2	19	2	0	2	1	0	0	0	22	10332.50	215
1	2	20	4	1	2	1	0	0	0	16	35178.40	0
37	2	20	2	0	1	0	0	1	0	89	52199.48	7287
114	2	20	3	1	1	0	0	1	1	21	131995.9	13200
151	2	20	3	1	2	1	0	0	0	63	37869.69	12070
197	2	20	5	1	2	1	0	0	0	27	19805.82	670
56	2	21	4	1	2	1	0	0	0	37	18485.77	6792.4
129	2	21	1	0	1	0	0	0	0	17	25768.59	0
83	2	23	4	1	2	1	0	0	0	22	9948.34	236.6
195	2	23	2	0	1	0	0	0	0	46	25720.84	4595
280	2	23	1	0	2	1	0	1	0	59	37049.53	848
201	2	24	1	0	1	0	0	0	0	10	16607.16
218	2	24	4	1	2	1	0	0	0	23	14398.18	3590
250	2	25	4	1	2	1	0	0	0	8	3795.11	678
325	2	25	4	1	2	1	0	1	0	20	11872.77	6561
333	2	25	5	1	2	1	0	1		44	15136.21	568
215	2	26	4	1	3	1	0	1	0	48	34249.57	11216
241	2	26	4	1	2	1	0	0	0	8	3671.69	450
169	2	27	1	0	1	0	0	0	0	7	3685.07	0
40	2	28	5	1	2	1	0	0	0	46	24671.32	2359.44
111	2	28	4	1	2	1	0	0	0	25	9582.31	0
123	2	29	3	1	1	0	0	0	0	18	36768.45	2032
143	2	29	4	1	1	0	0	0	0	2	12810	71.48
285	2	29	3	1	1	0	0	0	0	6	3348.37	0
316	2	30	4	1	1	0	0	0	0	11	5400.76	0
16	2	31	4	1	2	1	0	0	0	46	64654.25	3660.48
59	2	32	4	1	1	0	0	0	0	77	97530.47	37993.53
178	2	33	1	0	1	0	0	0	0	10	6421.56	0
152	2	34	5	1	2	1	0	0	0	26	15674.47	929
232	2	34	4	1	2	1	0	0	0	16	11568.97	910
53	2	35	3	1	2	1	0	1	0	23	55163.83	2841.8
159	2	35	5	1	1	0	0	1	1	10	18657.48	71.5
46	2	36	3	1	2	1	0	0	0	20	7642.15	143
262	2	36	1	0	1	0	0	0	0	37	33300.65	6936
296	2	39	4	1	2	1	0	1	0	128	92472.80	61616
165	2	40	2	0	1	0	0	0	0	42	24466.82	0
297	2	40	3	1	2	1	0	0	0	37	10695.21	0
133	2	41	0	0	1	0	0	0	0	9	7863.77	0
202	2	41	4	1	2	1	0	0	0	31	10995.02	0
173	2	42	1	0	1	0	0	0	0	13	4691	160
263	2	42	0	0	2	1	0	1	0	15	5981.46	0
196	2	43	1	0	1	0	0	0	0	29	8465.56	0
31	2	44	5	1	2	1		0	0	23	48791.07	844.5
101	2	44	3	1	1	0	0	0	0	21	4851.51	0
193	2	46	1	0	1	0	0	0	0	11	4158.48	0
256	2	46	1	0	1	0	0	0	0	5	2842.90	0
271	2	46	2	0	1	0	0	0	0	16	4867.12	0
311	2	46	2	0	1	0	0	0	0	4	3557.26	0
332	2	46	1	0	1	0	0	1	0	23	7811.28	0
183	2	47	3	1	2	1	0	0	0	21	20905.75	3000
261	2	47	1	0	1	0	0	0	0	51	25783.28	0
77	2	48	3	1	1	0	0	0	0	6	4924.89	0
102	2	48	2	0	1	0	0	1	0	72	54439.47	5575
171	2	48	3	1	1	0	0	0	0	35	44504.27	6936
19	2	49	0	0	1	0	0	0	0	23	7719.18	0
43	2	49	1	0	1	0	0	0	0	15	7707.42	0
291	2	49	4	1	2	1	0	0	0	29	21222.53	2096.4
293	2	49	4	1	2	1	0	1	0	49	68066.24	6743
163	2	50	0	0	1	0	0	0	0	6	3398.37	0
228	2	50	1	0	1	0	0	1	0	22	39876.90	1340
63	2	51	1	0	1	0	0	0	0	5	15690.30	0
224	2	51	5	1	2	1	0	1	0	81	91568.05	15388
318	2	51	4	1	2	1	0	0	0	18	6953.16	0
14	2	52	2	0	1	0	0	0	0	7	1007.28	0
18	2	52	1	0	1	0	0	0	0	28	23268.24	2920.8
139	2	52	5	1	1	0	0	1	0	24	17304.22	1213
192	2	52	5	1	2	1	0	1	0	48	47179.02	10194
292	2	52	2	0	2	1	0	0	0	32	23897.78	0
194	2	53	1	0	1	0	0	1	0	38	15683.03	640
20	2	54	1	0	1	0	0	0	0	10	5190	0
24	2	54	6	1	3	1	0	0	0	10	26242.86	8000
29	2	54	0	0	1	0	0	0	0	8	18998.81	220
45	2	54	1	0	1	0	0	0	0	39	46570.78	14684.95
15	2	55	0	0	1	0	0	0	0	15	7101.78	71.48
216	2	55	4	1	1	0	0	1	0	80	66212.35	13743
258	2	55	1	0	1	0	0	0	0	10	3388.67	0
32	2	56	4	1	2	1	0	0	0	14	9300.44	0
156	2	56	4	1	1	0	0	0	0	6	4656.98	0
272	2	56	1	0	1	0	0	0	0	11	6948.07	0
10	2	57	0	0	1	0	0	0	0	7	3300.20	0
85	2	57	0	0	1	0	0	0	0	21	7653.61	0
237	2	57	3	1	1	0	0	0	0	24	16694.94	0
312	2	57	4	1	2	1	0	0	0	18	9997.27	1906.2
317	2	57	1	0	1	0	0	0	0	14	5567.32	0
326	2	57	3	1	2	1	0	1	0	20	12291.85	0
57	2	58	1	0	1	0	0	0	0	36	13110.29	0
211	2	58	2	0	2	1	0	0	0	42	38648.38	1936
247	2	58	3	1	2	1	0	1	0	69	55184.28	13528
26	2	59	2	0	2	1	0	0	0	33	16526.55	4714.6
96	2	59	1	0	1	0	0	1	0	95	92384.64	19767
264	2	59	4	1	2	1	0	1	0	14	11355.23	714
5	2	60	1	0	2	1	0	0	0	20	31788	0
65	2	60	0	0	1	0	0	0	0	22	31529.40	5295.76
71	2	61	0	0	1	0	0	0	0	11	7146.95	0
82	2	61	1	0	1	0	0	0	0	23	45479.89	1408.82
124	2	61	0	0	1	0	0	0	0	26	38774.11	4659.5
158	2	62	0	0	1	0	0	0	0	6	6732.82	0
113	2	63	3	1	1	0	0	0	0	20	15080.17	71.5
222	2	63	1	0	1	0	0	0	0	20	22555.62	0
180	2	64	3	1	2	1	0	0	0	44	23290.86	0
21	2	65	4	1	1	0	0	0	0	26	7144.09	284
187	2	65	5	1	3	1	0	0	0	9	5776.5	0
60	2	66	1	0	1	0	0	0	0	14	7432.25	1345.22
105	2	66	4	1	1	0	0	0	0	27	23697.4	63
138	2	66	3	1	2	1	0	0	0	15	3435.6	545
294	2	66	3	1	2	1	0	0	0	26	14085.95	2552
0	2	68	1	0	1	0	0	0	0	12	7887.57	0
89	2	69	3	1	1	0	0	0	0	21	13380.04	134
91	2	69	0	0	1	0	0	0	0	18	35158.45	4218.4
104	2	69	3	1	2	1	0	1	0	73	207931.89	20550
132	2	69	1	0	1	0	0	0	0	5	3892.33	0
136	2	69	5	1	1	0	0	1	1	17	67884.86	0
150	2	69	5	1	2	1	0	0	0	13	8186.51	0
93	2	70	2	0	2	1	0	0	0	12	8154.03	0
240	2	70	2	0	1	0	0	0	0	6	5694.75	0
9	2	71	5	1	2	1	0	0	0	15	7101.78	140
36	2	71	2	0	1	0	0	1	0	78	137189.16	9786
142	2	71	5	1	2	1	0	0	0	9	13006.63	71.5
274	2	71	1	0	1	0	0	0	0	9	7865.34	0
76	2	72	4	1	1	0	0	0	0	8	13299.97	0
254	2	72	2	0	1	0	0	0	0	22	31796.04	4581
284	2	72	5	1	2	1	0	0	0	47	59811.83	12892
122	2	75	4	1	1	0	0	0	0	1	1718.58	0
323	2	75	5	1	1	0	0	1	0	15	10590.77	0
64	2	76	3	1	2	1	0	0	0	7	5730.32	71.48
203	2	76	5	1	2	1	0	0	0	11	5064.24	71
206	2	76	2	0	1	0	0	1	0	11	14762.54	0
269	2	76	3	1	2	1	0	0	0	17	7343.26	0
155	2	77	4	1	2	1	0	0	0	7	7969.03	0
298	2	77	4	1	2	1	0	1	0	3	4410.73	0
322	2	77	1	0	1	0	0	0	0	9	4466.52	426
42	2	78	5	1	3	1	0	0	0	26	24808.69	71.48
172	2	79	4	1	2	1	0	0	0	6	13016.25	0
73	2	80	2	0	1	0	0	1	1	34	45194.70	370
4	2	82	4	1	2	1	0	1	0	21	28113.17	0
300	2	82	3	1	2	1	0	0	0	57	26540.0	7746
302	2	83	5	1	2	1	0	0	0	27	11893.35	0
249	2	86	3	1	2	1	0	1	0	32	21035.46	1846
				0.560284		0.446809
227	2	60	2	0		0	0	1	0	26	23400.30	7200
259	2	37		0		0	0		0	15	5457.26	0

## Sheet: MALE
code	gender1	age1	NRS score		SGA level		death	infectious complication	non-I complication	los	expense	Nu expense
49	1	18	5	1	2	1	1	0	0	25	15988.99	9568.23
304	1	18	5	1	1	0	0	0	0	10	2541.37	0
17	1	19	0	0	1	0	0	0	0	4	668.53	0
328	1	19	4	1	2	1	0	0	0	21	10104.00	950
303	1	20	2	0	2	1	0	0	0	31	9589.41	500
44	1	21	4	1	2	1	0	0	0	11	43278.39	143
141	1	21	3	1	1	0	0	0	0	17	9068.7	0
74	1	22	2	0	1	0	0	0	0	36	22643.15	2258.5
115	1	22	5	1	2	1	0	1	0	40	44987.46	11735
212	1	22	4	1	2	1			0	29	29770.46	6990
255	1	22	5	1	3	1	0	1	0	38	22372.63	7690.8
331	1	22	0	0	1	0	0	1	0	23	4760.56	0
67	1	23	1	0	1	0	0	0	0	12	19535.85	0
161	1	23	5	1	2	1	0	0	0	24	20352.31	1630
97	1	24	5	1	1	0	0	0	0	22	8187.55	320
99	1	24	5	1	1	0	0	0	0	22	8187.55	152
242	1	24	4	1	1	0	0	1	0	7	18411.55	804
214	1	26	4	1	1	0	0	0	0	30	15944.49	0
279	1	26	5	1	2	1	0	0	0	34	27126.43	2304.4
68	1	27	5	1	2	1	0	0	0	34	13303.49	142.96
95	1	28	2	0	1	0	0	0	0	14	6853.15	1947.16
235	1	28	1	0	1	0	0	0	0	1	1692.17	0
278	1	28	4	1	2	1	0	1	1	78	170515.48	18940
79	1	29	4	1	1	0	0	0	0	31	61725.82	634.5
276	1	29	3	1	1	0	0	0	0	15	4446.46	0
41	1	30	4	1	2	1	0	0	0	76	33736.62	1922
207	1	31	4	1	2	1	0	0	0	9	5094.45	0
87	1	33	4	1	1	0	0	0	0	19	27722.59	8098.5
50	1	34	3	1	1	0	0	0	0	14	3638.94	0
275	1	34	4	1	2	1	0	0	0	5	10784.19	0
52	1	35	1	0	1	0	0	0	0	13	19779.32	142.96
170	1	35	2	0	1	0	0	0	0	13	25894.24	0
181	1	35	0	0	1	0	0	0	0	6	16177.74	62.9
69	1	36	2	0	1	0	0	0	0	12	1516.04	0
112	1	36	4	1	1	0		0	0	15	11647.97	0
305	1	36	0	0	1	0	0	0	0	4	2560.81	0
54	1	37	2	0	1	0	0	0	0	22	9655.66	0
144	1	37	3	1	1	0	0	1	0	6	13434.68	195
208	1	38	4	1	2	1	0	0	0	42	47903.97	10520
234	1	39	3	1	2	1	0	0	0	18	10300.42	0
135	1	40	1	0	2	1	0	1	0	83	146713.79	65737
313	1	40	3	1	2	1	0	0	0	25	8245.97	0
70	1	41	1	0	1	0	0	0	0	49	54645.64	3738
100	1	41	3	1	1	0	0	0	0	22	18171.72	0
283	1	41	0	0	1	0	0	0	0	6	3077.1	0
106	1	42	3	1	2	1	0	0	0	13	7488.86	0
310	1	42	1	0	1	0	0	0	0	20	21589.62	0
182	1	43	2	0	1	0	0	0	0	19	16506.6	1900
244	1	43	5	1	2	1	0	1	0	62	170866.73	12609
11	1	44	3	1	1	0	0	0	0	15	7101.78	71.48
66	1	44	5	1	1	0	0	0	0	42	28554.40	1077
295	1	44	3	1	1	0	0	0	0	6	10741.02	0
281	1	45	4	1	1	0	0	0	0	3	2851.21	587
28	1	46	2	0	2	1	0	0	0	25	15141.88	536.64
134	1	46	3	1	1	0	0	0	0	38	70649.31	12325
189	1	46	3	1	1	0	0	0	0	21	13530.01	0
330	1	46	2	0	1	0	0	0	0	55	35736.76	7704.8
167	1	47	2	0	1	0	0	0	0	14	2526.63	0
185	1	47	3	1	2	1	0	0	0	19	18545.33	0
267	1	47	4	1	3	1	0	1	0	10	2901.21	0
307	1	47	4	1	3	1	0	0	0	53	50266.4	14062
319	1	47	4	1	2	1	0	1	0	75	95996.90	28206.5
61	1	48	4	1	2	1	0	0	0	7	30523.18	0
80	1	48	1	0	1	0	0	0	0	2	2683.93	0
121	1	48	3	1	2	1	0	0	0	26	64440.91	0
174	1	48	5	1	2	1	0	0	0	17	14467.93	71
39	1	49	5	1	1	0	0	0	0	30	6089.98	0
119	1	49	3	1	2	1	0	0	0	16	10889.12	0
103	1	50	3	1	2	1	0	1	0	46	54093.54	15052
200	1	50	4	1	2	1	0	0	0	12	12220.80	4320
239	1	50	4	1	2	1	0	0	0	20	7081.04	0
253	1	50	5	1	2	1	0	1	0	53	82629.03	0
282	1	50	1	0	1	0	0	0	0	13	4615.36	0
120	1	51	3	1	1	0	0	1	0	105	112002.7	24114
153	1	51	3	1	1	0	0	0	0	33	15384.68	0
210	1	51	1	0	1	0	0	1	0	17	26808.08	1328.5
23	1	52	5	1	1	0	0	0	0	21	36159.14	0
78	1	52	2	0	1	0	0	0	0	7	3844.05	0
260	1	52	4	1	2	1	0	0	0	7	3620.03	0
30	1	53	0	0	1	0	0	0	0	9	5821.43	0
55	1	53	1	0	1	0	0	0	0	9	3700.49	0
179	1	53	5	1	3	1	0	0	0	40	19414	0
213	1	53	2	0	1	0	0	0	0	20	7890.41	0
223	1	53	4	1	1	0	0	0	1	2	23703.42	0
265	1	53	3	1	2	1	0	0	0	17	8559.50	400
86	1	54	4	1	2	1	0	0	0	46	56313.94	11539.2
184	1	54	3	1	2	1	0	0	0	5	4596.91	71
191	1	54	3	1	2	1	0	0	0	15	6126.03	0
225	1	54	1	0	1	0	0	0	0	7	4846.94	0
266	1	54	4	1	2	1	0	0	0	49	51745.27	6171
27	1	55	1	0	1	0	0	0	0	11	4109.14	0
47	1	55	0	0	1	0	0	0	0	20	9289.67	0
128	1	55	3	1	2	1	0	0	0	23	7019.81	0
22	1	56	4	1	2	1	0	0	1	66	188848	37628
33	1	56	0	0	1	0	0	0	0	9	13558.07	0
157	1	56	0	0	1	0	0	0	0	11	10606.09	0
220	1	56	4	1	2	1	0	1	0	14	8102.48	0
229	1	56	0	0	1	0	0	0	0	4	10015.68	0
231	1	56	0	0	1	0	0	0	0	7	4728.07	0
248	1	56	3	1	2	1	0	0	0	13	6924.51	0
268	1	56	4	1	1	0	0	0	0	34	15769.87	1727.7
38	1	57	1	0	1	0	0	0	0	22	106703.08	1421
94	1	57	0	0	1	0	0	1	0	16	9134	0
110	1	57	3	1	2	1	1	0	0	50	99502.2	23042
126	1	57	1	0	1	0	0	0	0	8	6685.43	0
177	1	57	0	0	1	0	0	0	0	7	15784.48	0
186	1	57	0	0	1	0	0	0	0	9	5776.5	0
308	1	57	2	0	2	1	0	0	0	41	63575.86	10937
168	1	58	2	0	1	0	0	0	0	8	2650.99	71
176	1	58	3	1	1	0	0	1	0	26	34783.72	9111
286	1	58	4	1	2	1	0	1	0	33	19494.19	10338
130	1	59	5	1	2	1	0	0	0	55	58625	12180
148	1	60	1	0	1	0	0	0	0	3	2511.99	0
246	1	60	1	0	1	0	0	0	0	19	26369.70	0
8	1	61	1	0	2	1	0	0	0	11	7392.45	0
327	1	61	1	0	1	0	0	1	0	22	20309.51	985
58	1	62	3	1	2	1	0	0	0	16	20368.48	2903.5
199	1	62	4	1	3	1	0	0	0	82	75080.96	28942.2
92	1	63	1	0	1	0	0	0	0	22	17627.61	0
98	1	64	3	1	1	0	0	0	0	8	4729.19	0
190	1	64	4	1	3	1	0	0	0	49	34483.58	10300
245	1	64	4	1	2	1	0	0	0	22	28278.58	0
81	1	65	1	0	1	0	0	0	0	15	5824.17	0
109	1	65	5	1	3	1	1	1	0	14	99502.20	20042
299	1	65	4	1	2	1	0	0	0	27	11893.35	0
127	1	66	2	0	2	1	0	0	0	10	1900.84	0
162	1	66	3	1	2	1	0	0	0	8	4587.55	0
209	1	66	1	0	2	1	0	1	0	31	19609.02	0
230	1	66	3	1	2	1	0	0	0	40	44003.12	7786
273	1	66	4	1	2	1	0	0	0	23	51345.77	6354
6	1	67	2	0	1	0	0	0	0	21	10732.8	0
88	1	67	1	0	1	0	0	0	0	25	18838.07	0
108	1	67	3	1	1	0	0	0	0	22	54946.08	0
116	1	67	1	0	1	0	0	0	0	25	20041.39	0
131	1	67	3	1	1	0	0	1	0	26	14119.03	2767
175	1	67	0	0	1	0	0	0	0	6	4753.37	0
290	1	68	3	1	2	1	0	0	0	7	3209.78	910
75	1	69	3	1	2	1	0	0	0	27	39657.47	0
221	1	69	2	0	2	1	0	0	0	13	6081.25	0
306	1	69	3	1	2	1	0	0	0	7	7069.57	0
329	1	69	4	1	2	1	0	0	0	3	3765.94	402
137	1	70	2	0	2	1	0	0	0	15	8032.6	0
160	1	70	2	0	1	0	0	0	0	48	27732.06	916
164	1	70	2	0	1	0	0	0	0	26	17357.55	210
188	1	70	4	1	2	1	1	1	1	14	86924.04	4212
219	1	70	5	1	2	1	0	0	0	43	47646.67	0
257	1	70	6	1	2	1	0	0	0	25	31458.81	15928
12	1	71	4	1	2	1	0	0	0	17	34731.64	0
72	1	71	5	1	1	0	0	0	0	29	49996.35	0
117	1	71	5	1	2	1	0	0	0	5	17866.14	0
147	1	71	1	0	1	0	0	0	0	9	20774.39	0
217	1	71	4	1	2	1	0	0	0	12	7251.53	780
238	1	71	6	1	3	1	0	1	0	15	13037.84	3100
243	1	71	5	1	1	0	0	1	0	23	20093.05	0
289	1	71	2	0	1	0	0	0	0	31	25244.41	0
145	1	72	4	1	1	0	0	0	0	13	13816.65	0
226	1	72	6	1	3	1	0	0	1	34	58032.32	14288
288	1	72	2	0	2	1	0	0	0	25	35567.89	5309
48	1	73	1	0	1	0	0	0	0	12	17607.06	0
90	1	73	0	0	1	0	0	0	0	16	19710.22	0
315	1	73	4	1	1	0	0	1	0	12	24770.92	0
321	1	73	1	0	1	0	0	0	0	20	16170.68	0
34	1	74	2	0	1	0	0	0	0	9	13833.06	0
204	1	74	5	1	2	1	0	0	0	33	41861.41	7040
236	1	74	3	1	2	1	0	0	0	13	21450.09	1340
252	1	74	4	1	2	1	0		1	57	153556.38	7286
140	1	75	0	0	1	0	0	1	0	6	13119.72	62
301	1	75	1	0	1	0	0	0	0	6	4651.68	0
2	1	76	3	1	1	0	0	0	1	36	38904.05	7226
51	1	76	2	0	1	0	0	0	0	11	4373.96	0
149	1	76	0	0	1	0	0	0	0	3	5668.91	0
166	1	76	6	1	3	1	1	1	1	34	116587.61	22287
287	1	76	2	0	1	0	0	0	0	12	15179.74	0
233	1	77	2	0	1	0	0	0	0	8	6444.10	0
309	1	77	2	0	1	0	0	1	0	20	21589.62	513
13	1	78	4	1	1	0	0	0	0	13	20232.16	0
107	1	78	6	1	2	1	0	0	0	10	11383.3	0
277	1	78	3	1	1	0	0	0	0	21	44581.53	2339
314	1	78	2	0	1	0	0	0	0	20	18495.19	0
7	1	79	6	1	1	0	0	0	0	7	5436.69	0
62	1	79	3	1	1	0	0	0	0	4	11256.5	0
205	1	79	4	1	2	1	0	0	0	20	10634.53	0
270	1	80	4	1	2	1	0	0	0	5	2544.82	0
25	1	81	2	0	1	0	0	0	0	13	4436.56	0
198	1	81	4	1	2	1	0	0	0	10	16517.2	0
125	1	82	3	1	2	1	0	0	0	5	3788	0
251	1	82	6	1	2	1	0	1	0	15	7460.47	426
154	1	83	5	1	1	0	0	0	0	8	43057.07	4063
3	1	86	6	1	3	1	0	0	0	15	7101.75	70.0
84	1	86	3	1	2	1	0	0	0	4	11224.25	0
118	1	86	5	1	1	0	0	0	0	4	10533.92	0
				0.612565		0.455497

## Sheet: >65F
60	2	1	66	1	0	1	0	0	0	0	14	7432.25	1345.22
105	2	1	66	4	1	1	0	0	0	0	27	23697.4	63
138	2	1	66	3	1	2	1	0	0	0	15	3435.6	545
294	2	1	66	3	1	2	1	0	0	0	26	14085.95	2552
0	2	1	68	1	0	1	0	0	0	0	12	7887.57	0
89	2	1	69	3	1	1	0	0	0	0	21	13380.04	134
91	2	1	69	0	0	1	0	0	0	0	18	35158.45	4218.4
104	2	1	69	3	1	2	1	0	1	0	73	207931.89	20550
132	2	1	69	1	0	1	0	0	0	0	5	3892.33	0
136	2	1	69	5	1	1	0	0	1	1	17	67884.86	0
150	2	1	69	5	1	2	1	0	0	0	13	8186.51	0
93	2	1	70	2	0	2	1	0	0	0	12	8154.03	0
240	2	1	70	2	0	1	0	0	0	0	6	5694.75	0
9	2	1	71	5	1	2	1	0	0	0	15	7101.78	140
36	2	1	71	2	0	1	0	0	1	0	78	137189.16	9786
142	2	1	71	5	1	2	1	0	0	0	9	13006.63	71.5
274	2	1	71	1	0	1	0	0	0	0	9	7865.34	0
76	2	1	72	4	1	1	0	0	0	0	8	13299.97	0
254	2	1	72	2	0	1	0	0	0	0	22	31796.04	4581
284	2	1	72	5	1	2	1	0	0	0	47	59811.83	12892
122	2	1	75	4	1	1	0	0	0	0	1	1718.58	0
323	2	1	75	5	1	1	0	0	1	0	15	10590.77	0
64	2	1	76	3	1	2	1	0	0	0	7	5730.32	71.48
203	2	1	76	5	1	2	1	0	0	0	11	5064.24	71
206	2	1	76	2	0	1	0	0	1	0	11	14762.54	0
269	2	1	76	3	1	2	1	0	0	0	17	7343.26	0
155	2	1	77	4	1	2	1	0	0	0	7	7969.03	0
298	2	1	77	4	1	2	1	0	1	0	3	4410.73	0
322	2	1	77	1	0	1	0	0	0	0	9	4466.52	426
42	2	1	78	5	1	3	1	0	0	0	26	24808.69	71.48
172	2	1	79	4	1	2	1	0	0	0	6	13016.25	0
73	2	1	80	2	0	1	0	0	1	1	34	45194.70	370
4	2	1	82	4	1	2	1	1	0	0	21	28113.17	0
300	2	1	82	3	1	2	1	0	0	0	57	26540.0	7746
302	2	1	83	5	1	2	1	0	0	0	27	11893.35	0
249	2	1	86	3	1	2	1	1	0	0	32	21035.46	1846
					t-Test: Paired Two Sample for Means
						Variable 1	Variable 2
					Mean	0.666667	0.527778
					Variance	0.228571	0.256349
					Observations	36	36
					Pearson Correlation	0.629512
					Hypothesized Mean Difference	0
					df	35
					t Stat	1.96332
					P(T<=t) one-tail	0.0287968
					t Critical one-tail	1.68957
					P(T<=t) two-tail	0.0575936
					t Critical two-tail	2.03011

## Sheet: >65M
code	gender1	36/192=35.29% F	age1	NRS score	64/102=62.75%	SGA level	51/102=50%	death	infectious complication	non-I complication	los	expense	Nu expense
127	1	0	66	2	0	2	1	0	0	0	10	1900.84	0
162	1	0	66	3	1	2	1	0	0	0	8	4587.55	0
209	1	0	66	1	0	2	1	0	1	0	31	19609.02	0
230	1	0	66	3	1	2	1	0	0	0	40	44003.12	7786
273	1	0	66	4	1	2	1	0	0	0	23	51345.77	6354
6	1	0	67	2	0	1	0	0	0	0	21	10732.8	0
88	1	0	67	1	0	1	0	0	0	0	25	18838.07	0
108	1	0	67	3	1	1	0	0	0	0	22	54946.08	0
116	1	0	67	1	0	1	0	0	0	0	25	20041.39	0
131	1	0	67	3	1	1	0	0	1	0	26	14119.03	2767
175	1	0	67	0	0	1	0	0	0	0	6	4753.37	0
290	1	0	68	3	1	2	1	0	0	0	7	3209.78	910
75	1	0	69	3	1	2	1	0	0	0	27	39657.47	0
221	1	0	69	2	0	2	1	0	0	0	13	6081.25	0
306	1	0	69	3	1	2	1	0	0	0	7	7069.57	0
329	1	0	69	4	1	2	1	0	0	0	3	3765.94	402
137	1	0	70	2	0	2	1	0	0	0	15	8032.6	0
160	1	0	70	2	0	1	0	0	0	0	48	27732.06	916
164	1	0	70	2	0	1	0	0	0	0	26	17357.55	210
188	1	0	70	4	1	2	1	1	1	1	14	86924.04	4212
219	1	0	70	5	1	2	1	0	0	0	43	47646.67	0
257	1	0	70	6	1	2	1	0	0	0	25	31458.81	15928
12	1	0	71	4	1	2	1	0	0	0	17	34731.64	0
72	1	0	71	5	1	1	0	0	0	0	29	49996.35	0
117	1	0	71	5	1	2	1	0	0	0	5	17866.14	0
147	1	0	71	1	0	1	0	0	0	0	9	20774.39	0
217	1	0	71	4	1	2	1	0	0	0	12	7251.53	780
238	1	0	71	6	1	3	1	0	1	0	15	13037.84	3100
243	1	0	71	5	1	1	0	0	1	0	23	20093.05	0
289	1	0	71	2	0	1	0	0	0	0	31	25244.41	0
145	1	0	72	4	1	1	0	0	0	0	13	13816.65	0
226	1	0	72	6	1	3	1	0	0	1	34	58032.32	14288
288	1	0	72	2	0	2	1	0	0	0	25	35567.89	5309
48	1	0	73	1	0	1	0	0	0	0	12	17607.06	0
90	1	0	73	0	0	1	0	0	0	0	16	19710.22	0
315	1	0	73	4	1	1	0	0	1	0	12	24770.92	0
321	1	0	73	1	0	1	0	0	0	0	20	16170.68	0
34	1	0	74	2	0	1	0	0	0	0	9	13833.06	0
204	1	0	74	5	1	2	1	0	0	0	33	41861.41	7040
236	1	0	74	3	1	2	1	0	0	0	13	21450.09	1340
252	1	0	74	4	1	2	1	0		1	57	153556.38	7286
140	1	0	75	0	0	1	0	0	1	0	6	13119.72	62
301	1	0	75	1	0	1	0	0	0	0	6	4651.68	0
2	1	0	76	3	1	1	0	0	0	1	36	38904.05	7226
51	1	0	76	2	0	1	0	0	0	0	11	4373.96	0
149	1	0	76	0	0	1	0	0	0	0	3	5668.91	0
166	1	0	76	6	1	3	1	1	1	1	34	116587.61	22287
287	1	0	76	2	0	1	0	0	0	0	12	15179.74	0
233	1	0	77	2	0	1	0	0	0	0	8	6444.10	0
309	1	0	77	2	0	1	0	0	1	0	20	21589.62	513
13	1	0	78	4	1	1	0	0	0	0	13	20232.16	0
107	1	0	78	6	1	2	1	0	0	0	10	11383.3	0
277	1	0	78	3	1	1	0	0	0	0	21	44581.53	2339
314	1	0	78	2	0	1	0	0	0	0	20	18495.19	0
7	1	0	79	6	1	1	0	0	0	0	7	5436.69	0
62	1	0	79	3	1	1	0	0	0	0	4	11256.5	0
205	1	0	79	4	1	2	1	0	0	0	20	10634.53	0
270	1	0	80	4	1	2	1	0	0	0	5	2544.82	0
25	1	0	81	2	0	1	0	0	0	0	13	4436.56	0
198	1	0	81	4	1	2	1	0	0	0	10	16517.2	0
125	1	0	82	3	1	2	1	0	0	0	5	3788	0
251	1	0	82	6	1	2	1	1	0	0	15	7460.47	426
154	1	0	83	5	1	1	0	0	0	0	8	43057.07	4063
3	1	0	86	6	1	3	1	0	0	0	15	7101.75	70.0
84	1	0	86	3	1	2	1	0	0	0	4	11224.25	0
118	1	0	86	5	1	1	0	0	0	0	4	10533.92	0
					t-Test: Paired Two Sample for Means
						Variable 1	Variable 2
					Mean	0.606061	0.484848
					Variance	0.242424	0.253613
					Observations	66	66
					Pearson Correlation	0.471925
					Hypothesized Mean Difference	0
					df	65
					t Stat	1.92382
					P(T<=t) one-tail	0.0293793
					t Critical one-tail	1.66864
					P(T<=t) two-tail	0.0587586
					t Critical two-tail	1.99714

[truncated: 8 more sheets: 66-80, 81-95, 51-65, 36-50, 21-35, 0-20, LOS, 病例报告表04032.transfer]
